# Supplementary material for: Metagenomic and gene expression patterns in declining commercial honey bee colonies
Source: Sci Rep. 2026 Mar 3;16:11642. doi: 10.1038/s41598-026-42605-w (PMC13061895; doi:10.1038/s41598-026-42605-w)
Supplement: Supplementary file 1 — Supplementary Material 1 [file 41598_2026_42605_MOESM1_ESM.xlsx]

## Sheet: Inspection Data
Date	Strength	Operation	ColonyID	Queen	Frames of Brood	Frames of Bees
2023-03-07	Medium	F	6	Queen Right	5	9
2023-03-07	Medium	B	21	Queen Right	4	7
2023-03-08	Medium	A	32	Queen Right	4	6
2023-03-08	Medium	C	33	Queen Right	4	7
2023-03-09	Medium	G	57	Queen Right	3	6
2023-03-08	Strong	C	45	Queen Right	6	11
2023-03-09	Strong	D	49	Queen Right	7.5	13
2023-03-09	Strong	D	50	Queen Right	4.5	11
2023-03-09	Strong	D	52	Queen Right	5.5	12
2023-03-09	Strong	D	54	Queen Right	8.5	13
2023-03-07	Weak	F	11	Queen Right	<1	<2
2023-03-07	Weak	E	12	Queen Right	<1	<2
2023-03-07	Weak	E	13	Queen Right	<1	<2
2023-03-07	Weak	E	14	Queen Right	<1	<2
2023-03-07	Weak	E	15	Queen Right	<1	<2
