# Supplementary material for: Metagenomic and gene expression patterns in declining commercial honey bee colonies
Source: Sci Rep. 2026 Mar 3;16:11642. doi: 10.1038/s41598-026-42605-w (PMC13061895; doi:10.1038/s41598-026-42605-w)
Supplement: Supplementary file 2 — Supplementary Material 2 [file 41598_2026_42605_MOESM2_ESM.csv]

RefSeq_accession	Function	Pathway	description	Family	Subfamily	Species	GeneID	symbol	name	related_accession
NP_001011571.1	Signaling	IMD pathway	caudal			Apis_mellifera	406077	Antp	homeobox protein H90	NM_001011571.1
NP_001011577.1	Signaling	TOLL pathway	dorsal			Apis_mellifera	406086	Dl	dorsal protein isoform A	NM_001011577.1
NP_001011615.1	Effectors	Antimicrobial peptides		Hymenoptaecin		Apis_mellifera	406142	LOC406142	hymenoptaecin preproprotein	NM_001011615.1
NP_001011616.2	Effectors	Antimicrobial peptides	defensin			Apis_mellifera	406143	Def1	defensin-1 preproprotein	NM_001011616.2
NP_001011627.1	Effectors	proPO	proph��noloxidase			Apis_mellifera	406155	PPO	phenoloxidase subunit A3	NM_001011627.1
NP_001011635.1	Signaling	Melanization	yellow-h			Apis_mellifera	409376	Y-f	yellow-f precursor	NM_001011635.1
NP_001011638.1	Effectors	Antimicrobial peptides	defensin			Apis_mellifera	413397	Def2	defensin-2 precursor	NM_001011638.1
NP_001012431.1	Effectors	Antiviral defense	virus-induced RNA 1			Apis_mellifera	503505	LOC503505	icarapin-like precursor	NM_001012429.1
NP_001012980.1	Effectors	Other Humoral response	Nitric oxide synthase			Apis_mellifera	503861	NOS	nitric oxide synthase	NM_001012962.1
NP_001013379.1	Signaling	TOLL pathway	Toll like receptor	TIR	TLR	Apis_mellifera	410902	18-w	18-wheeler precursor	NM_001013361.1
NP_001014991.1	Recognition	Cellular immune response	Down syndrome cell adhesion molecule-like protein			Apis_mellifera	408786	Dscam	Down syndrome cell adhesion molecule	NM_001014991.1
NP_001035324.1	cysteine-type endopeptidase activator activity involved in apoptotic process	Apoptosis/ Autophagy (apoptosis)	apoptotic protease-activating factor 1/apaf-1/dark/			Apis_mellifera	409677	Cyp6as5	cytochrome P450 6AS5	NM_001040234.1
NP_001035325.2	Recognition	Cellular immune response	Down syndrome cell adhesion molecule-like protein			Apis_mellifera	409817	Abscam	Dscam family member AbsCAM	NM_001040235.2
NP_001091687.1	Signaling	Melanization	yellow-h			Apis_mellifera	724153	Y-h	yellow-h precursor	NM_001098217.1
NP_001091693.1	Signaling	Melanization	yellow-h			Apis_mellifera	408273	Y-y	yellow-y precursor	NM_001098223.1
NP_001091698.1	Signaling	Melanization	yellow-h			Apis_mellifera	413894	Y-e3	yellow-e3 precursor	NM_001098228.1
NP_001116485.2	signaling	Apoptosis/ Autophagy (autophagy)	ubiquitin-like modifier-activating enzyme ATG			Apis_mellifera	552127	Dcr-1	endoribonuclease Dicer-1	NM_001123013.2
NP_001157184.1	Signaling	TOLL pathway	Cactus			Apis_mellifera	725124	cact1	NF-kappa-B inhibitor cactus 1	NM_001163712.1
NP_001157186.1	Recognition	Microbial recognition	Gram Negative Binding Protein	GNBP		Apis_mellifera	411899	B-gluc1	gram-negative bacteria-binding protein 1-2 precursor	NM_001163714.1
NP_001157187.1	Recognition	IMD pathway	Peptidoglycan recognition protein	PGRP	PGRPL	Apis_mellifera	727472	PGRP-S3	peptidoglycan-recognition protein SA precursor	NM_001163715.1
NP_001157188.1	Recognition	IMD pathway	Peptidoglycan recognition protein	PGRP	PGRPL	Apis_mellifera	412484	Pgrp-s2	peptidoglycan-recognition protein S2 precursor	NM_001163716.1
NP_001157189.1	Signaling	IMD pathway	immune deficiency			Apis_mellifera	100302584	Imd	immune deficiency	NM_001163717.1
NP_001159378.1	Effectors	Antiviral defense	aubergine			Apis_mellifera	412427	aub	aubergine	NM_001165906.1
NP_001162171.1	Signaling	IMD pathway	caudal			Apis_mellifera	551594	Ubx	ultrabithorax	NM_001168700.1
NP_001164443.1	Signaling	Serine Proteases/Serpins	casein kinase II subunit beta			Apis_mellifera	412632	Adk1	adenylate kinase 1	NM_001170972.1
NP_001164444.1	Effectors	ROS pathway	Peroxiredoxin			Apis_mellifera	551975	Tpx-4	peroxiredoxin-like protein	NM_001170973.1
NP_001164477.1	Signaling	TOLL pathway	dorsal			Apis_mellifera	406086	Dl	dorsal protein isoform B	NM_001171006.1
NP_001171494.1	Effectors	ROS pathway	Thioredoxin peroxidase 2	Px		Apis_mellifera	408540	Tpx-3	thioredoxin peroxidase 3 isoform 2	NM_001178023.1
NP_001171495.1	Effectors	ROS pathway	Thioredoxin peroxidase 2	Px		Apis_mellifera	408540	Tpx-3	thioredoxin peroxidase 3 isoform 1	NM_001178024.1
NP_001171498.1	Effectors	ROS pathway				Apis_mellifera	409398	Sod1	superoxide dismutase 1	NM_001178027.1
NP_001171499.1	Effectors	Detoxification	Glutathione S-transferase			Apis_mellifera	409490	GstD1	glutathione S-transferase D1	NM_001178028.1
NP_001171519.1	Effectors	ROS pathway	Superoxide dismutase (Mn)			Apis_mellifera	410082	Sod2	superoxide dismutase 2, mitochondrial	NM_001178048.1
NP_001171540.1	Effectors	ROS pathway				Apis_mellifera	443552	Cat	catalase	NM_001178069.1
NP_001191991.1	cysteine-type endopeptidase activator activity involved in apoptotic process	Apoptosis/ Autophagy (apoptosis)	apoptotic protease-activating factor 1/apaf-1/dark/			Apis_mellifera	408383	CYP6AQ1	cytochrome P450 6AQ1	NM_001205062.1
NP_001229926.1	Recognition	Cellular immune response	C-type lectin			Apis_mellifera	411770	CTL5	C-type lectin 5 precursor	NM_001242997.1
NP_001229927.1	calcium ion binding	Other Humoral response	delta-like protein			Apis_mellifera	411317	LOC411317	uncharacterized protein LOC411317 precursor	NM_001242998.1
NP_001239359.1	Signaling	IMD pathway	caudal			Apis_mellifera	726676	cad	homeotic protein caudal	NM_001252430.1
NP_001239361.1	Effectors	Lysozymes	Lysozyme			Apis_mellifera	551357	otd2	uncharacterized protein LOC551357	NM_001252432.1
NP_001352068.1	cysteine-type endopeptidase activator activity involved in apoptotic process	Apoptosis/ Autophagy (apoptosis)	apoptotic protease-activating factor 1/apaf-1/dark/			Apis_mellifera	724946	LOC724946	cytochrome P450 6a14-like	NM_001365139.1
NP_001352069.1	cysteine-type endopeptidase activator activity involved in apoptotic process	Apoptosis/ Autophagy (apoptosis)	apoptotic protease-activating factor 1/apaf-1/dark/			Apis_mellifera	112935903	LOC112935903	cytochrome P450 6a14-like	NM_001365140.1
NP_001352128.1	cysteine-type endopeptidase activator activity involved in apoptotic process	Apoptosis/ Autophagy (apoptosis)	apoptotic protease-activating factor 1/apaf-1/dark/			Apis_mellifera	551028	LOC551028	probable cytochrome P450 6a14	NM_001365199.1
NP_001352129.1	cysteine-type endopeptidase activator activity involved in apoptotic process	Apoptosis/ Autophagy (apoptosis)	apoptotic protease-activating factor 1/apaf-1/dark/			Apis_mellifera	112939925	LOC112939925	cytochrome P450 6a13-like	NM_001365200.1
XP_001119966.1	Effectors	Lysozymes	Lysozyme			Apis_mellifera	724196	LOC724196	retinal homeobox protein Rx1	XM_001119966.5
XP_001119981.4	cysteine-type endopeptidase activator activity involved in apoptotic process	Apoptosis/ Autophagy (apoptosis)	apoptotic protease-activating factor 1/apaf-1/dark/			Apis_mellifera	724211	LOC724211	cytochrome P450 9e2	XM_001119981.5
XP_001120029.4	Signaling	TOLL pathway				Apis_mellifera	724236	LOC724236	chymotrypsin-like protease CTRL-1	XM_001120029.5
XP_001120045.3	Signaling	IMD pathway	caudal			Apis_mellifera	724252	LOC724252	homeotic protein deformed	XM_001120045.5
XP_001120069.1	Signaling	Apoptosis/ Autophagy (autophagy)				Apis_mellifera	725184	LOC725184	gamma-aminobutyric acid receptor-associated protein	XM_001120069.5
XP_001120105.1	Effectors	Lysozymes	Lysozyme			Apis_mellifera	724301	LOC724301	paired mesoderm homeobox protein 2-like isoform X2	XM_001120105.4
XP_001120111.2	Effectors	Lysozymes	Lysozyme			Apis_mellifera	724307	LOC724307	paired mesoderm homeobox protein 2-like	XM_001120111.5
XP_001120112.3	Signaling	Serine Proteases/Serpins				Apis_mellifera	724308	LOC724308	serine protease 53	XM_001120112.5
XP_001120220.1	Signaling	IMD pathway	Niemann-Pick type C-2			Apis_mellifera	724386	LOC724386	NPC intracellular cholesterol transporter 2	XM_001120220.5
XP_001120276.2	Transcriptional regulator	TOLL pathway	GATA-binding factor A			Apis_mellifera	724420	LOC724420	transcription factor stalky	XM_001120276.5
XP_001120278.4	Signaling	IMD pathway	caudal			Apis_mellifera	724422	LOC724422	homeobox protein Hox-B1a isoform X2	XM_001120278.5
XP_001120328.1	Recognition	Microbial recognition	Draper			Apis_mellifera	724466	LOC724466	uncharacterized protein LOC724466 isoform X2	XM_001120328.5
XP_001120347.3	Recognition	Microbial recognition	C-type lectin	CTL		Apis_mellifera	725273	LOC725273	uncharacterized protein LOC725273 isoform X1	XM_001120347.5
XP_001120426.2	Signaling	IMD pathway	scrawny			Apis_mellifera	724537	LOC724537	ubiquitin carboxyl-terminal hydrolase 36	XM_001120426.5
XP_001120619.2	Signaling	IMD pathway	IKK gamma			Apis_mellifera	724728	LOC724728	NF-kappa-B essential modulator	XM_001120619.4
XP_001120703.1	Signaling	IMD pathway	caudal			Apis_mellifera	724801	LOC724801	brain-specific homeobox protein homolog	XM_001120703.5
XP_001120817.2	melanization	Melanization	prophenoloxidase activating factor			Apis_mellifera	724917	LOC724917	inactive serine protease scarface	XM_001120817.5
XP_001120871.3	Recognition	Microbial recognition				Apis_mellifera	724971	LOC724971	uncharacterized protein LOC724971 isoform X2	XM_001120871.5
XP_001120883.2	Effectors	Lysozymes	Lysozyme			Apis_mellifera	724983	LOC724983	retinal homeobox protein Rx1 isoform X2	XM_001120883.5
XP_001120954.1	Signaling	IMD pathway	caudal			Apis_mellifera	725058	LOC725058	GS homeobox 1	XM_001120954.5
XP_001121036.2	Recognition	IMD pathway	Peptidoglycan recognition protein	PGRP	PGRPL	Apis_mellifera	725158	LOC725158	peptidoglycan-recognition protein 1	XM_001121036.5
XP_001121110.2	Effectors	Coagulation	Fibrinogen-related protein / angiopoietin-4			Apis_mellifera	725237	LOC725237	protein scabrous	XM_001121110.5
XP_001121117.1	Signaling	Eiger/Wengen pathway	eiger			Apis_mellifera	725245	LOC725245	protein eiger isoform X2	XM_001121117.5
XP_001121180.1	Signaling	Apoptosis/ Autophagy (apoptosis)	n-alpha-acetyltransferase 35			Apis_mellifera	725320	LOC725320	N-alpha-acetyltransferase 35, NatC auxiliary subunit isoform X3	XM_001121180.4
XP_001121210.2	Transcriptional regulator	TOLL pathway	GATA-binding factor A			Apis_mellifera	725350	LOC725350	GATA-binding factor A	XM_001121210.5
XP_001121229.2	Signaling	TOLL pathway	tube			Apis_mellifera	725368	LOC725368	probable serine/threonine-protein kinase DDB_G0283337	XM_001121229.5
XP_001121332.3	Signaling	IMD pathway	caudal			Apis_mellifera	725495	LOC725495	homeobox protein GBX-2	XM_001121332.5
XP_001121339.1	Effectors	Lysozymes	Lysozyme			Apis_mellifera	725502	LOC725502	homeobox protein ARX	XM_001121339.5
XP_001121575.2	Signaling	TOLL pathway	Cactus			Apis_mellifera	725766	LOC725766	NF-kappa-B inhibitor cactus	XM_001121575.5
XP_001121610.3	Signaling	TOLL pathway		TLRs		Apis_mellifera	725803	LOC725803	protein artichoke isoform X2	XM_001121610.5
XP_001121634.3	Recognition	Microbial recognition	Gram Negative Binding Protein	GNBP		Apis_mellifera	725832	LOC725832	beta-1,3-glucan-binding protein 1	XM_001121634.5
XP_001121669.2	Signaling	TOLL pathway		TLRs		Apis_mellifera	725870	LOC725870	chaoptin isoform X2	XM_001121669.5
XP_001121783.2	Signaling	JAK/STAT pathway	hopscotch			Apis_mellifera	726002	LOC726002	tyrosine-protein kinase hopscotch isoform X1	XM_001121783.5
XP_001121886.1	Cellular immunity	Hematopoesis and cellular response	Runt-related transcription factor			Apis_mellifera	726124	LOC726124	segmentation protein Runt	XM_001121886.5
XP_001121922.1	Effectors	Lysozymes	Lysozyme			Apis_mellifera	726162	LOC726162	homeobox protein goosecoid	XM_001121922.5
XP_001122067.3	Modulation	Serine Proteases/Serpins	Serpin 27A			Apis_mellifera	726320	LOC726320	serine protease inhibitor 27A isoform X1	XM_001122067.5
XP_001122083.2	Signaling	TOLL pathway	Nuclear pore complex protein Nup88-like Protein			Apis_mellifera	726338	LOC726338	nuclear pore complex protein Nup88	XM_001122083.5
XP_001122113.1	Signaling	IMD pathway	caudal			Apis_mellifera	726370	LOC726370	uncharacterized protein LOC726370 isoform X1	XM_001122113.5
XP_001122133.3	Effectors	Iron metabolism	Transferrin 1			Apis_mellifera	726391	LOC726391	carboxypeptidase B isoform X1	XM_001122133.5
XP_001122328.3	Effectors	Iron metabolism	Transferrin 3	Tsf		Apis_mellifera	726601	LOC726601	transferrin isoform X1	XM_001122328.5
XP_001122360.3	signaling	Apoptosis/ Autophagy (autophagy)	ubiquitin-like modifier-activating enzyme ATG			Apis_mellifera	726637	LOC726637	ubiquitin-like modifier-activating enzyme atg7 isoform X1	XM_001122360.5
XP_001122616.1	apoptose	Apoptosis/ Autophagy (apoptosis)	apoptosis 2 inhibitor-like			Apis_mellifera	726899	LOC726899	death-associated inhibitor of apoptosis 1	XM_001122616.5
XP_001122664.2	Signaling	IMD pathway	TAK1-associated Binding Protein2			Apis_mellifera	726947	LOC726947	TGF-beta-activated kinase 1 and MAP3K7-binding protein 3 isoform X1	XM_001122664.5
XP_001122675.2	Signaling	Eiger/Wengen pathway	wengen			Apis_mellifera	726958	LOC726958	tumor necrosis factor receptor superfamily member wengen isoform X1	XM_001122675.5
XP_001122824.1	Signaling	Melanization	yellow-h			Apis_mellifera	727110	LOC727110	major royal jelly protein 1	XM_001122824.5
XP_001122985.1	DNA-binding	Other Humoral response	proliferating cell nuclear antigen			Apis_mellifera	727275	LOC727275	proliferating cell nuclear antigen	XM_001122985.4
XP_003249075.1		MAKP-JNK-p38 pathways	anterior open			Apis_mellifera	100576369	LOC100576369	ets DNA-binding protein pokkuri isoform X1	XM_003249027.4
XP_003249077.1	Signaling	IMD pathway	bendless			Apis_mellifera	726740	LOC726740	ubiquitin-conjugating enzyme E2 T	XM_003249029.4
XP_003249289.2	Effectors	ROS pathway	Thioredoxin peroxidase 2	Px		Apis_mellifera	409954	LOC409954	peroxiredoxin 1	XM_003249241.4
XP_003249297.2	Signaling	IMD pathway	caudal			Apis_mellifera	100576220	LOC100576220	homeobox protein rough-like	XM_003249249.4
XP_003249302.2	signaling	MAKP-JNK-p38 pathways	Monopolar spindle 1			Apis_mellifera	100577120	LOC100577120	dual specificity protein kinase TTK	XM_003249254.4
XP_003249878.1	Signaling	IMD pathway	caudal			Apis_mellifera	100577110	LOC100577110	uncharacterized protein LOC100577110	XM_003249830.4
XP_003249882.1	Modulation	Serine Proteases/Serpins	Serpin 27A			Apis_mellifera	100577408	LOC100577408	leukocyte elastase inhibitor	XM_003249834.4
XP_003250103.1	Recognition	Microbial recognition	Galectin			Apis_mellifera	100578602	LOC100578602	Hermansky-Pudlak syndrome 5 protein homolog	XM_003250055.4
XP_003250351.1	Signaling	JNK pathway	p38b			Apis_mellifera	411915	LOC411915	mitogen-activated protein kinase p38b isoform X1	XM_003250303.4
XP_003250387.2	Recognition	Microbial recognition	PGRP			Apis_mellifera	551815	LOC551815	putative methyltransferase C9orf114 homolog	XM_003250339.4
XP_003250417.1	Effectors	Antiviral defense	aubergine			Apis_mellifera	100576116	LOC100576116	protein inscuteable homolog	XM_003250369.4
XP_003250667.2	Effector	Protease	Chitinase			Apis_mellifera	100577156	LOC100577156	chitinase-3-like protein 1	XM_003250619.4
XP_003250675.2	Signaling	TOLL pathway	Spaetzle			Apis_mellifera	100577844	LOC100577844	uncharacterized protein LOC100577844 isoform X1	XM_003250627.4
XP_003250889.1	Signaling	TOLL pathway	pelle			Apis_mellifera	100578745	LOC100578745	uncharacterized protein LOC100578745 isoform X1	XM_003250841.4
XP_003250906.2	Effectors	TOLL pathway	zinc finger protein ush (U-shaped)			Apis_mellifera	100577801	LOC100577801	zinc finger protein ush isoform X5	XM_003250858.4
XP_003250969.2	Signaling	TOLL pathway	Spaetzle			Apis_mellifera	100578548	LOC100578548	uncharacterized protein LOC100578548	XM_003250921.4
XP_003250990.1	signalling, local immunity	ROS pathway	1-phosphatidylinositol 4,5-bisphosphate phosphodiesterase			Apis_mellifera	408791	LOC408791	1-phosphatidylinositol 4,5-bisphosphate phosphodiesterase classes I and II isoform X4	XM_003250942.4
XP_003250991.1	signalling, local immunity	ROS pathway	1-phosphatidylinositol 4,5-bisphosphate phosphodiesterase			Apis_mellifera	408791	LOC408791	1-phosphatidylinositol 4,5-bisphosphate phosphodiesterase classes I and II isoform X1	XM_003250943.4
XP_003251036.1	Signaling	JNK pathway	Jun-related antigen			Apis_mellifera	726289	LOC726289	transcription factor AP-1	XM_003250988.4
XP_003251079.1		TOLL pathway	Ulp1			Apis_mellifera	413926	LOC413926	sentrin-specific protease 1	XM_003251031.4
XP_003251153.1		IMD pathway	nuclear transport factor 2			Apis_mellifera	409406	LOC409406	probable nuclear transport factor 2 isoform X1	XM_003251105.3
XP_003251225.1	Effectors	Antimicrobial peptides		Hymenoptaecin		Apis_mellifera	100576784	LOC100576784	high mobility group B protein 6	XM_003251177.4
XP_003251562.1	Recognition	Microbial recognition	single Ig IL-1-related receptor-like	TIR	IL-1R	Apis_mellifera	100578939	LOC100578939	single Ig IL-1-related receptor	XM_003251514.4
XP_003251700.2	Signaling	JAK/STAT pathway	domeless			Apis_mellifera	100576169	LOC100576169	uncharacterized protein LOC100576169	XM_003251652.4
XP_006557300.1	Signaling	JNK pathway	Basket			Apis_mellifera	409286	LOC409286	stress-activated protein kinase JNK isoform X1	XM_006557237.3
XP_006557301.1	Signaling	JNK pathway	Basket			Apis_mellifera	409286	LOC409286	stress-activated protein kinase JNK isoform X1	XM_006557238.3
XP_006557302.1	Signaling	JNK pathway	Basket			Apis_mellifera	409286	LOC409286	stress-activated protein kinase JNK isoform X1	XM_006557239.3
XP_006557303.1	Signaling	JNK pathway	Basket			Apis_mellifera	409286	LOC409286	stress-activated protein kinase JNK isoform X2	XM_006557240.3
XP_006557322.1	Effectors	Lysozymes	Lysozyme			Apis_mellifera	724301	LOC724301	paired mesoderm homeobox protein 1-like isoform X1	XM_006557259.3
XP_006557404.1		JAK/STAT pathway	Zn finger homeodomain 1			Apis_mellifera	100576993	LOC100576993	zinc finger protein 1 isoform X1	XM_006557341.3
XP_006557484.1	Recognition	Microbial recognition	C-type lectin	CTL		Apis_mellifera	410293	LOC410293	collectin-11	XM_006557421.3
XP_006557555.1	Effectors	ROS pathway				Apis_mellifera	725629	LOC725629	DNA-binding protein D-ETS-6-like	XM_006557492.3
XP_006557764.1		IMD pathway	S-phase kinase-associated protein 2 Skp2			Apis_mellifera	412031	LOC412031	S-phase kinase-associated protein 2 isoform X1	XM_006557701.3
XP_006557765.1		IMD pathway	S-phase kinase-associated protein 2 Skp2			Apis_mellifera	412031	LOC412031	S-phase kinase-associated protein 2 isoform X3	XM_006557702.3
XP_006557766.1		IMD pathway	S-phase kinase-associated protein 2 Skp2			Apis_mellifera	412031	LOC412031	S-phase kinase-associated protein 2 isoform X4	XM_006557703.3
XP_006557767.1		IMD pathway	S-phase kinase-associated protein 2 Skp2			Apis_mellifera	412031	LOC412031	S-phase kinase-associated protein 2 isoform X5	XM_006557704.3
XP_006557878.1	Signaling	IMD pathway	caudal			Apis_mellifera	726370	LOC726370	uncharacterized protein LOC726370 isoform X2	XM_006557815.3
XP_006558043.1	Recognition	Cellular immune response	Down syndrome cell adhesion molecule-like protein			Apis_mellifera	413389	LOC413389	dual specificity mitogen-activated protein kinase kinase hemipterous	XM_006557980.3
XP_006558108.1	Signaling	Serine Proteases/Serpins	Svep1 Sushi, von Willebrand factor type A, EGF and pentraxin domain-containing protein 1			Apis_mellifera	411888	LOC411888	uncharacterized protein LOC411888 isoform X2	XM_006558045.3
XP_006558109.1	Signaling	Serine Proteases/Serpins	Svep1 Sushi, von Willebrand factor type A, EGF and pentraxin domain-containing protein 1			Apis_mellifera	411888	LOC411888	uncharacterized protein LOC411888 isoform X2	XM_006558046.3
XP_006558110.1	Signaling	Serine Proteases/Serpins	Svep1 Sushi, von Willebrand factor type A, EGF and pentraxin domain-containing protein 1			Apis_mellifera	411888	LOC411888	uncharacterized protein LOC411888 isoform X2	XM_006558047.3
XP_006558171.1	Recognition	Cellular immune response	Down syndrome cell adhesion molecule-like protein			Apis_mellifera	409817	Abscam	dscam family member AbsCAM isoform X1	XM_006558108.3
XP_006558172.1	Recognition	Cellular immune response	Down syndrome cell adhesion molecule-like protein			Apis_mellifera	409817	Abscam	dscam family member AbsCAM isoform X2	XM_006558109.3
XP_006558173.1	Recognition	Cellular immune response	Down syndrome cell adhesion molecule-like protein			Apis_mellifera	409817	Abscam	dscam family member AbsCAM isoform X3	XM_006558110.3
XP_006558174.1	Recognition	Cellular immune response	Down syndrome cell adhesion molecule-like protein			Apis_mellifera	409817	Abscam	dscam family member AbsCAM isoform X4	XM_006558111.3
XP_006558176.1	Recognition	Cellular immune response	Down syndrome cell adhesion molecule-like protein			Apis_mellifera	409817	Abscam	dscam family member AbsCAM isoform X5	XM_006558113.3
XP_006558177.1	Recognition	Cellular immune response	Down syndrome cell adhesion molecule-like protein			Apis_mellifera	409817	Abscam	dscam family member AbsCAM isoform X6	XM_006558114.3
XP_006558178.1	Recognition	Cellular immune response	Down syndrome cell adhesion molecule-like protein			Apis_mellifera	409817	Abscam	dscam family member AbsCAM isoform X7	XM_006558115.3
XP_006558179.1	Recognition	Cellular immune response	Down syndrome cell adhesion molecule-like protein			Apis_mellifera	409817	Abscam	dscam family member AbsCAM isoform X11	XM_006558116.3
XP_006558302.1	melanization	Melanization	prophenoloxidase activating factor			Apis_mellifera	409204	LOC409204	phenoloxidase-activating factor 2 isoform X2	XM_006558239.3
XP_006558346.1	Effectors	Iron metabolism	Transferrin 3	Tsf		Apis_mellifera	726601	LOC726601	transferrin isoform X3	XM_006558283.3
XP_006558347.1	Effectors	Iron metabolism	Transferrin 3	Tsf		Apis_mellifera	726601	LOC726601	transferrin isoform X2	XM_006558284.3
XP_006558396.1	Effectors	ROS pathway	superoxide dismutase			Apis_mellifera	413369	LOC413369	uncharacterized protein LOC413369	XM_006558333.2
XP_006558444.1		TOLL pathway	kurtz			Apis_mellifera	551043	LOC551043	phosrestin-2	XM_006558381.3
XP_006558445.1		TOLL pathway	kurtz			Apis_mellifera	551043	LOC551043	phosrestin-2	XM_006558382.3
XP_006558446.1		TOLL pathway	kurtz			Apis_mellifera	551043	LOC551043	phosrestin-2	XM_006558383.3
XP_006558447.1		TOLL pathway	kurtz			Apis_mellifera	551043	LOC551043	phosrestin-2	XM_006558384.3
XP_006558475.1	Signaling	Serine Proteases/Serpins	casein kinase II subunit beta			Apis_mellifera	551655	LOC551655	casein kinase II subunit beta isoform X1	XM_006558412.2
XP_006558476.1	Signaling	Serine Proteases/Serpins	casein kinase II subunit beta			Apis_mellifera	551655	LOC551655	casein kinase II subunit beta isoform X3	XM_006558413.3
XP_006558477.1	Signaling	Serine Proteases/Serpins	casein kinase II subunit beta			Apis_mellifera	551655	LOC551655	casein kinase II subunit beta isoform X4	XM_006558414.3
XP_006558666.1		TOLL pathway	atypical protein kinase C			Apis_mellifera	413834	LOC413834	atypical protein kinase C isoform X2	XM_006558603.3
XP_006558871.1	MAP kinase kinase kinase kinase activity	MAKP-JNK-p38 pathways	happyhour			Apis_mellifera	413334	LOC413334	mitogen-activated protein kinase kinase kinase kinase 5 isoform X1	XM_006558808.3
XP_006558872.1	MAP kinase kinase kinase kinase activity	MAKP-JNK-p38 pathways	happyhour			Apis_mellifera	413334	LOC413334	mitogen-activated protein kinase kinase kinase kinase 5 isoform X2	XM_006558809.3
XP_006558873.1	MAP kinase kinase kinase kinase activity	MAKP-JNK-p38 pathways	happyhour			Apis_mellifera	413334	LOC413334	mitogen-activated protein kinase kinase kinase kinase 5 isoform X3	XM_006558810.3
XP_006558874.1	MAP kinase kinase kinase kinase activity	MAKP-JNK-p38 pathways	happyhour			Apis_mellifera	413334	LOC413334	mitogen-activated protein kinase kinase kinase kinase 5 isoform X4	XM_006558811.3
XP_006558876.1	MAP kinase kinase kinase kinase activity	MAKP-JNK-p38 pathways	happyhour			Apis_mellifera	413334	LOC413334	mitogen-activated protein kinase kinase kinase kinase 5 isoform X5	XM_006558813.3
XP_006558877.1	MAP kinase kinase kinase kinase activity	MAKP-JNK-p38 pathways	happyhour			Apis_mellifera	413334	LOC413334	mitogen-activated protein kinase kinase kinase kinase 5 isoform X6	XM_006558814.3
XP_006558878.1	MAP kinase kinase kinase kinase activity	MAKP-JNK-p38 pathways	happyhour			Apis_mellifera	413334	LOC413334	mitogen-activated protein kinase kinase kinase kinase 5 isoform X7	XM_006558815.3
XP_006558879.1	Signaling	Cellular immune response	ras-like protein 3			Apis_mellifera	413246	LOC413246	ras-related protein Rap1	XM_006558816.3
XP_006558991.2	Signaling	Melanization	yellow-h			Apis_mellifera	413894	Y-e3	yellow-e3 isoform X1	XM_006558928.3
XP_006558992.2	Signaling	Melanization	yellow-h			Apis_mellifera	724153	Y-h	yellow-h isoform X1	XM_006558929.3
XP_006558993.1	Signaling	Melanization	yellow-h			Apis_mellifera	724153	Y-h	yellow-h isoform X2	XM_006558930.3
XP_006559250.1	Effectors	Lysozymes	Lysozyme			Apis_mellifera	410151	LOC410151	retinal homeobox protein Rx2	XM_006559187.2
XP_006559411.2	Signaling	IMD pathway	caudal			Apis_mellifera	724422	LOC724422	homeobox protein Hox-B1a isoform X1	XM_006559348.3
XP_006559595.1		Apoptosis/ Autophagy (autophagy)	autophagy-related protein 9A			Apis_mellifera	412115	LOC412115	autophagy-related protein 9A	XM_006559532.3
XP_006559596.1		Apoptosis/ Autophagy (autophagy)	autophagy-related protein 9A			Apis_mellifera	412115	LOC412115	autophagy-related protein 9A	XM_006559533.3
XP_006560047.1	antiapoptotic	Apoptosis/ Autophagy (apoptosis)	glutamate receptor-associated protein			Apis_mellifera	408303	LOC408303	protein lifeguard 1 isoform X1	XM_006559984.3
XP_006560048.1	antiapoptotic	Apoptosis/ Autophagy (apoptosis)	glutamate receptor-associated protein			Apis_mellifera	408303	LOC408303	protein lifeguard 1 isoform X2	XM_006559985.3
XP_006560384.1	Signaling	IMD pathway	caudal			Apis_mellifera	102654608	LOC102654608	homeobox protein ceh-19	XM_006560321.3
XP_006560438.1	Effectors	Iron metabolism	Transferrin 1			Apis_mellifera	410452	LOC410452	carboxypeptidase B	XM_006560375.3
XP_006560502.2	Signaling	TOLL pathway	myeloid differentiation primary response gene			Apis_mellifera	413194	LOC413194	myeloid differentiation primary response protein MyD88-A isoform X1	XM_006560439.3
XP_006560503.2	Signaling	TOLL pathway	myeloid differentiation primary response gene			Apis_mellifera	413194	LOC413194	myeloid differentiation primary response protein MyD88-A isoform X2	XM_006560440.3
XP_006560555.2	Effectors	IMD pathway	Dual oxidase			Apis_mellifera	551970	LOC551970	dual oxidase isoform X3	XM_006560492.3
XP_006560620.1	Signaling	Serine Proteases/Serpins	serin protease easter-like			Apis_mellifera	550671	LOC550671	venom serine protease Bi-VSP	XM_006560557.3
XP_006560675.1	Effectors	Lysozymes	Lysozyme			Apis_mellifera	724983	LOC724983	retinal homeobox protein Rx1 isoform X1	XM_006560612.3
XP_006560704.2	Recognition	Microbial recognition	lysyl oxidase-like 2	SCR		Apis_mellifera	408544	LOC408544	lysyl oxidase homolog 3 isoform X1	XM_006560641.3
XP_006560898.1	NADH oxidoreductase	Apoptosis/ Autophagy (apoptosis)	Putative apoptosis-inducing factor Pyridine nucleotide-disulphide oxidoreductase			Apis_mellifera	413958	LOC413958	apoptosis-inducing factor 3 isoform X1	XM_006560835.3
XP_006560966.1	Effectors	Other Humoral response	Dopa decarboxylase			Apis_mellifera	410948	LOC410948	aromatic-L-amino-acid decarboxylase isoform X1	XM_006560903.2
XP_006560967.1	Effectors	Other Humoral response	Dopa decarboxylase			Apis_mellifera	410948	LOC410948	aromatic-L-amino-acid decarboxylase isoform X2	XM_006560904.3
XP_006561041.2	Effectors	ROS pathway	Peroxinectin-like			Apis_mellifera	412774	LOC412774	uncharacterized protein LOC412774 isoform X2	XM_006560978.3
XP_006561049.3	Signaling	IMD pathway	caudal			Apis_mellifera	725504	LOC725504	homeobox protein ARX	XM_006560986.3
XP_006561073.2	Signaling	Serine Proteases/Serpins				Apis_mellifera	410624	LOC410624	serine proteinase stubble isoform X1	XM_006561010.3
XP_006561075.2	Signaling	Serine Proteases/Serpins				Apis_mellifera	410624	LOC410624	serine proteinase stubble isoform X4	XM_006561012.3
XP_006561103.2	Recognition	Cellular immune response	Eater			Apis_mellifera	410621	LOC410621	multiple epidermal growth factor-like domains protein 11 isoform X1	XM_006561040.3
XP_006561104.2	Recognition	Cellular immune response	Eater			Apis_mellifera	410621	LOC410621	multiple epidermal growth factor-like domains protein 11 isoform X2	XM_006561041.3
XP_006561106.2	Recognition	Cellular immune response	Eater			Apis_mellifera	410621	LOC410621	multiple epidermal growth factor-like domains protein 10 isoform X4	XM_006561043.3
XP_006561118.1	Signaling	JAK/STAT pathway	Suppressor of variegation 2-10 / protein inhibitor of activated STAT			Apis_mellifera	551174	LOC551174	E3 SUMO-protein ligase PIAS3 isoform X2	XM_006561055.3
XP_006561225.1	Effectors	Stress response	Heat shock cognate 70 - Cb			Apis_mellifera	408706	LOC408706	97 kDa heat shock protein isoform X2	XM_006561162.2
XP_006561534.1	Signaling	TOLL pathway		TLRs		Apis_mellifera	725803	LOC725803	protein artichoke isoform X1	XM_006561471.3
XP_006561535.1	Signaling	TOLL pathway		TLRs		Apis_mellifera	725803	LOC725803	protein artichoke isoform X1	XM_006561472.3
XP_006561536.1	Signaling	TOLL pathway		TLRs		Apis_mellifera	725803	LOC725803	protein artichoke isoform X1	XM_006561473.3
XP_006561538.1	Signaling	TOLL pathway		TLRs		Apis_mellifera	725803	LOC725803	protein artichoke isoform X1	XM_006561475.3
XP_006561539.1	Signaling	TOLL pathway		TLRs		Apis_mellifera	725803	LOC725803	protein artichoke isoform X1	XM_006561476.3
XP_006561540.1	Signaling	TOLL pathway		TLRs		Apis_mellifera	725870	LOC725870	chaoptin isoform X1	XM_006561477.3
XP_006561541.1	Signaling	TOLL pathway		TLRs		Apis_mellifera	725870	LOC725870	chaoptin isoform X3	XM_006561478.3
XP_006561894.1		TOLL pathway	kurtz			Apis_mellifera	409006	LOC409006	beta-arrestin-1 isoform X1	XM_006561831.3
XP_006561895.1		TOLL pathway	kurtz			Apis_mellifera	409006	LOC409006	beta-arrestin-1 isoform X3	XM_006561832.3
XP_006561896.1		TOLL pathway	kurtz			Apis_mellifera	409006	LOC409006	beta-arrestin-1 isoform X4	XM_006561833.3
XP_006562044.3	Recognition	Cellular immune response	Down syndrome cell adhesion molecule-like protein			Apis_mellifera	725374	LOC725374	dual specificity mitogen-activated protein kinase kinase 6	XM_006561981.3
XP_006562145.1		MAKP-JNK-p38 pathways	ebi			Apis_mellifera	411981	LOC411981	probable ubiquitin carboxyl-terminal hydrolase FAF-X isoform X1	XM_006562082.3
XP_006562149.1		MAKP-JNK-p38 pathways	ebi			Apis_mellifera	411981	LOC411981	probable ubiquitin carboxyl-terminal hydrolase FAF-X isoform X2	XM_006562086.3
XP_006562163.1	Effector	Protease	Chitinase			Apis_mellifera	413705	LOC413705	acidic mammalian chitinase isoform X1	XM_006562100.3
XP_006562317.1	Effectors	Melanization				Apis_mellifera	410365	LOC410365	L-ascorbate oxidase	XM_006562254.3
XP_006562326.2	Signaling	TOLL pathway	Spaetzle			Apis_mellifera	725353	LOC725353	neurotrophin 1	XM_006562263.3
XP_006562425.1	Signaling	Serine Proteases/Serpins	Serpin			Apis_mellifera	413749	LOC413749	serine protease inhibitor 88Ea isoform X1	XM_006562362.3
XP_006562702.1		IMD pathway	effete			Apis_mellifera	724793	LOC724793	ubiquitin-conjugating enzyme E2-17 kDa	XM_006562639.3
XP_006562783.1	Signaling	TOLL pathway	Toll like receptor			Apis_mellifera	412703	LOC412703	protein toll	XM_006562720.3
XP_006562814.2	receptor	JNK pathway	PDGF- and VEGF-receptor related			Apis_mellifera	100577091	LOC100577091	uncharacterized protein LOC100577091 isoform X2	XM_006562751.3
XP_006563003.1	Effectors	ROS pathway	Peroxinectin-like			Apis_mellifera	410515	LOC410515	uncharacterized protein LOC410515	XM_006562940.3
XP_006563085.2	Signaling	TOLL pathway	tamo			Apis_mellifera	100577050	LOC100577050	uncharacterized protein LOC100577050 isoform X2	XM_006563022.3
XP_006563086.2	Signaling	TOLL pathway	tamo			Apis_mellifera	100577050	LOC100577050	uncharacterized protein LOC100577050 isoform X3	XM_006563023.3
XP_006563088.2	Signaling	TOLL pathway	tamo			Apis_mellifera	100577050	LOC100577050	uncharacterized protein LOC100577050 isoform X3	XM_006563025.3
XP_006563090.2	Signaling	TOLL pathway	tamo			Apis_mellifera	100577050	LOC100577050	uncharacterized protein LOC100577050 isoform X3	XM_006563027.3
XP_006563091.2	Signaling	TOLL pathway	tamo			Apis_mellifera	100577050	LOC100577050	uncharacterized protein LOC100577050 isoform X3	XM_006563028.3
XP_006563197.1	Effectors	Other Humoral response	Dopa decarboxylase			Apis_mellifera	410639	LOC410639	alpha-methyldopa hypersensitive protein isoform X1	XM_006563134.3
XP_006563198.1	Effectors	Other Humoral response	Dopa decarboxylase			Apis_mellifera	410639	LOC410639	alpha-methyldopa hypersensitive protein isoform X2	XM_006563135.3
XP_006563266.1	Effectors	Antiviral defense	virus-induced RNA 1			Apis_mellifera	503505	LOC503505	icarapin-like isoform X1	XM_006563203.3
XP_006563318.2	Signaling	Other Humoral response	Limulus clotting factor C			Apis_mellifera	725606	LOC725606	serine protease gd	XM_006563255.3
XP_006563394.1	Effectors	Detoxification	Glutathione S-transferase			Apis_mellifera	409490	GstD1	glutathione S-transferase D1 isoform X1	XM_006563331.3
XP_006563495.1	Effectors	ROS pathway				Apis_mellifera	726458	LOC726458	ETS-like protein pointed	XM_006563432.3
XP_006563530.1	NADH oxidoreductase	Apoptosis/ Autophagy (apoptosis)	Putative apoptosis-inducing factor Pyridine nucleotide-disulphide oxidoreductase			Apis_mellifera	552844	LOC552844	complexin isoform X2	XM_006563467.3
XP_006563612.1	Signaling	Cellular immune response	DE-cadherin			Apis_mellifera	410585	LOC410585	DE-cadherin isoform X1	XM_006563549.3
XP_006563613.1	Signaling	Cellular immune response	DE-cadherin			Apis_mellifera	410585	LOC410585	DE-cadherin isoform X2	XM_006563550.3
XP_006563747.1	autophagy	Apoptosis/ Autophagy (autophagy)	WD repeat domain phosphoinositide-interacting protein 1			Apis_mellifera	552201	LOC552201	WD repeat domain phosphoinositide-interacting protein 2 isoform X2	XM_006563684.3
XP_006563748.1	Recognition	Cellular immune response	Down syndrome cell adhesion molecule-like protein			Apis_mellifera	410575	LOC410575	dual specificity mitogen-activated protein kinase kinase 4	XM_006563685.3
XP_006563865.1	protein ubiquitination	Other Humoral response	E3 ubiquitin-protein ligase MIB2 mind bond 2			Apis_mellifera	409303	LOC409303	E3 ubiquitin-protein ligase MIB2	XM_006563802.3
XP_006563907.1	Signaling	JNK pathway	p38b			Apis_mellifera	411915	LOC411915	mitogen-activated protein kinase p38a isoform X3	XM_006563844.3
XP_006563980.2	Recognition	Cellular immune response	Down syndrome cell adhesion molecule-like protein			Apis_mellifera	412855	LOC412855	Down syndrome cell adhesion molecule-like protein Dscam2 isoform X1	XM_006563917.3
XP_006563991.2	Signaling	TOLL pathway	toll-interacting protein			Apis_mellifera	552590	LOC552590	transmembrane protein 120 homolog isoform X1	XM_006563928.3
XP_006564106.1	Recognition	IMD pathway	Peptidoglycan recognition protein	PGRP	PGRPL	Apis_mellifera	412484	Pgrp-s2	peptidoglycan-recognition protein S2 isoform X1	XM_006564043.3
XP_006564143.1	Signaling	Apoptosis/ Autophagy (apoptosis)	n-alpha-acetyltransferase 35			Apis_mellifera	100578434	LOC100578434	sushi, von Willebrand factor type A, EGF and pentraxin domain-containing protein 1 isoform X1	XM_006564080.3
XP_006564144.1	Signaling	Apoptosis/ Autophagy (apoptosis)	n-alpha-acetyltransferase 35			Apis_mellifera	100578434	LOC100578434	sushi, von Willebrand factor type A, EGF and pentraxin domain-containing protein 1 isoform X2	XM_006564081.3
XP_006564338.1	Signaling	IMD pathway	caudal			Apis_mellifera	725407	LOC725407	homeobox protein Hox-C6a isoform X1	XM_006564275.3
XP_006564340.1	Signaling	IMD pathway	caudal			Apis_mellifera	725407	LOC725407	homeobox protein Hox-C6b isoform X2	XM_006564277.3
XP_006564477.1	Signaling	JNK pathway	slipper			Apis_mellifera	411566	LOC411566	mitogen-activated protein kinase kinase kinase 10 isoform X2	XM_006564414.3
XP_006564499.3	cysteine-type endopeptidase activator activity involved in apoptotic process	Apoptosis/ Autophagy (apoptosis)	apoptotic protease-activating factor 1/apaf-1/dark/			Apis_mellifera	551560	LOC551560	cytochrome P450 6k1	XM_006564436.3
XP_006564548.1		TOLL pathway	Ubiquitin activating enzyme 2			Apis_mellifera	409191	LOC409191	SUMO-activating enzyme subunit 2 isoform X1	XM_006564485.3
XP_006564569.1	signaling	Apoptosis/ Autophagy (autophagy)	ubiquitin-like modifier-activating enzyme ATG			Apis_mellifera	726637	LOC726637	ubiquitin-like modifier-activating enzyme atg7 isoform X2	XM_006564506.3
XP_006564570.1	signaling	Apoptosis/ Autophagy (autophagy)	ubiquitin-like modifier-activating enzyme ATG			Apis_mellifera	726637	LOC726637	ubiquitin-like modifier-activating enzyme atg7 isoform X3	XM_006564507.3
XP_006564581.2	Effectors	Coagulation	Hemolectin			Apis_mellifera	411597	LOC411597	hemocytin isoform X1	XM_006564518.3
XP_006564583.2	Effectors	Coagulation	Hemolectin			Apis_mellifera	411597	LOC411597	hemocytin isoform X3	XM_006564520.3
XP_006564610.2	signaling	TOLL pathway	putative protein kinase C delta type-like protein			Apis_mellifera	411270	LOC411270	uncharacterized protein LOC411270 isoform X3	XM_006564547.3
XP_006564792.1	Effectors	Cellular immune response	Serrate			Apis_mellifera	411086	LOC411086	protein jagged-1 isoform X1	XM_006564729.3
XP_006564793.1	Effectors	Cellular immune response	Serrate			Apis_mellifera	411086	LOC411086	protein jagged-1 isoform X1	XM_006564730.3
XP_006564794.1	Effectors	Cellular immune response	Serrate			Apis_mellifera	411086	LOC411086	protein jagged-1 isoform X2	XM_006564731.3
XP_006564795.1	Effectors	Apoptosis/ Autophagy (autophagy)	Autophagy-related 6	Atg		Apis_mellifera	408834	LOC408834	beclin-1-like protein isoform X2	XM_006564732.3
XP_006564924.1	Cellular immunity	Hematopoesis and cellular response	Runt-related transcription factor			Apis_mellifera	410537	LOC410537	protein lozenge	XM_006564861.3
XP_006564929.1	Cellular immunity	Hematopoesis and cellular response	Runt-related transcription factor			Apis_mellifera	410535	LOC410535	runt-related transcription factor 1 isoform X1	XM_006564866.3
XP_006564930.1	Cellular immunity	Hematopoesis and cellular response	Runt-related transcription factor			Apis_mellifera	410535	LOC410535	runt-related transcription factor 1 isoform X1	XM_006564867.3
XP_006564931.1	Cellular immunity	Hematopoesis and cellular response	Runt-related transcription factor			Apis_mellifera	410535	LOC410535	runt-related transcription factor 1 isoform X1	XM_006564868.3
XP_006564932.1	Cellular immunity	Hematopoesis and cellular response	Runt-related transcription factor			Apis_mellifera	410535	LOC410535	runt-related transcription factor 1 isoform X1	XM_006564869.3
XP_006564933.1	Cellular immunity	Hematopoesis and cellular response	Runt-related transcription factor			Apis_mellifera	410535	LOC410535	runt-related transcription factor 1 isoform X1	XM_006564870.3
XP_006564934.1	Cellular immunity	Hematopoesis and cellular response	Runt-related transcription factor			Apis_mellifera	410535	LOC410535	runt-related transcription factor 1 isoform X2	XM_006564871.3
XP_006564935.1	Cellular immunity	Hematopoesis and cellular response	Runt-related transcription factor			Apis_mellifera	410535	LOC410535	runt-related transcription factor 1 isoform X4	XM_006564872.3
XP_006564936.1	Cellular immunity	Hematopoesis and cellular response	Runt-related transcription factor			Apis_mellifera	410535	LOC410535	protein lozenge isoform X7	XM_006564873.3
XP_006565049.1		Cellular immune response	Flotillin-2			Apis_mellifera	726243	LOC726243	flotillin-2 isoform X1	XM_006564986.3
XP_006565050.1		Cellular immune response	Flotillin-2			Apis_mellifera	726243	LOC726243	flotillin-2 isoform X2	XM_006564987.3
XP_006565051.1		Cellular immune response	Flotillin-2			Apis_mellifera	726243	LOC726243	flotillin-2 isoform X3	XM_006564988.3
XP_006565058.1		Apoptosis/ Autophagy (autophagy)	Autophagy-related protein 13 homolog			Apis_mellifera	551384	LOC551384	autophagy-related protein 13 homolog isoform X2	XM_006564995.3
XP_006565062.2	cysteine-type endopeptidase activator activity involved in apoptotic process	Apoptosis/ Autophagy (apoptosis)	apoptotic protease-activating factor 1/apaf-1/dark/			Apis_mellifera	413908	LOC413908	cytochrome P450 6A1	XM_006564999.3
XP_006565076.1	cysteine-type endopeptidase activator activity involved in apoptotic process	Apoptosis/ Autophagy (apoptosis)	apoptotic protease-activating factor 1/apaf-1/dark/			Apis_mellifera	413083	LOC413083	probable cytochrome P450 6a14	XM_006565013.2
XP_006565077.1	cysteine-type endopeptidase activator activity involved in apoptotic process	Apoptosis/ Autophagy (apoptosis)	apoptotic protease-activating factor 1/apaf-1/dark/			Apis_mellifera	413083	LOC413083	probable cytochrome P450 6a14	XM_006565014.2
XP_006565224.1	Recognition	Microbial recognition	scavenger receptor class B	SCR	SCRB	Apis_mellifera	412630	LOC412630	scavenger receptor class B member 1 isoform X1	XM_006565161.3
XP_006565225.1	Recognition	Microbial recognition	scavenger receptor class B	SCR	SCRB	Apis_mellifera	412630	LOC412630	scavenger receptor class B member 1 isoform X1	XM_006565162.3
XP_006565227.2	Signaling	TOLL pathway	tube			Apis_mellifera	551608	LOC551608	serine/threonine-protein kinase pelle isoform X2	XM_006565164.3
XP_006565503.2	Recognition	JAK/STAT pathway		TEP		Apis_mellifera	408926	LOC408926	alpha-2-macroglobulin-like protein 1 isoform X1	XM_006565440.3
XP_006565566.1	Recognition	IMD pathway	Peptidoglycan recognition protein	PGRP	PGRPL	Apis_mellifera	408924	LOC408924	peptidoglycan-recognition protein LC isoform X3	XM_006565503.3
XP_006565567.1	Recognition	IMD pathway	Peptidoglycan recognition protein	PGRP	PGRPL	Apis_mellifera	408924	LOC408924	peptidoglycan-recognition protein LC isoform X4	XM_006565504.3
XP_006565568.1	Recognition	IMD pathway	Peptidoglycan recognition protein	PGRP	PGRPL	Apis_mellifera	408924	LOC408924	peptidoglycan-recognition protein LC isoform X5	XM_006565505.3
XP_006565569.1	Recognition	IMD pathway	Peptidoglycan recognition protein	PGRP	PGRPL	Apis_mellifera	408924	LOC408924	peptidoglycan-recognition protein LC isoform X6	XM_006565506.3
XP_006565570.1	Recognition	IMD pathway	Peptidoglycan recognition protein	PGRP	PGRPL	Apis_mellifera	408924	LOC408924	peptidoglycan-recognition protein LC isoform X6	XM_006565507.3
XP_006565596.1	Signaling	TOLL pathway	Spaetzle			Apis_mellifera	100577844	LOC100577844	uncharacterized protein LOC100577844 isoform X2	XM_006565533.3
XP_006565597.1	Signaling	TOLL pathway	Spaetzle			Apis_mellifera	100577844	LOC100577844	uncharacterized protein LOC100577844 isoform X3	XM_006565534.3
XP_006565704.1		IDM pathway	Cullin1			Apis_mellifera	410565	LOC410565	cullin-1	XM_006565641.3
XP_006565864.2	signaling	Apoptosis/ Autophagy (autophagy)	mechanistic Target of Rapamycin			Apis_mellifera	100576402	LOC100576402	serine/threonine-protein kinase atr-like	XM_006565801.3
XP_006565907.2	cysteine-type endopeptidase activator activity involved in apoptotic process	Apoptosis/ Autophagy (apoptosis)	apoptotic protease-activating factor 1/apaf-1/dark/			Apis_mellifera	100578356	LOC100578356	apoptotic protease-activating factor 1-like isoform X1	XM_006565844.3
XP_006566091.1	Signaling	JNK pathway	serine/threonine protein kinase hippo			Apis_mellifera	410208	LOC410208	serine/threonine-protein kinase 3 isoform X1	XM_006566028.2
XP_006566246.2	Signaling	TOLL pathway	spaetzle 3			Apis_mellifera	726201	LOC726201	protein spaetzle 3	XM_006566183.3
XP_006566402.2	Effectors	Coagulation	villin/gelsolin/quail			Apis_mellifera	410324	LOC410324	villin-like protein quail isoform X2	XM_006566339.3
XP_006566403.2	Effectors	Coagulation	villin/gelsolin/quail			Apis_mellifera	410324	LOC410324	villin-like protein quail isoform X3	XM_006566340.3
XP_006566421.2	Effectors	TOLL pathway	zinc finger protein ush (U-shaped)			Apis_mellifera	100577801	LOC100577801	zinc finger protein ush isoform X1	XM_006566358.3
XP_006566424.2	Effectors	TOLL pathway	zinc finger protein ush (U-shaped)			Apis_mellifera	100577801	LOC100577801	zinc finger protein ush isoform X2	XM_006566361.3
XP_006566425.2	Effectors	TOLL pathway	zinc finger protein ush (U-shaped)			Apis_mellifera	100577801	LOC100577801	zinc finger protein ush isoform X4	XM_006566362.3
XP_006566437.1		Apoptosis/ Autophagy (autophagy)	RB1-inducible coiled-coil protein 1			Apis_mellifera	408358	LOC408358	RB1-inducible coiled-coil protein 1 isoform X3	XM_006566374.3
XP_006566438.1		Apoptosis/ Autophagy (autophagy)	RB1-inducible coiled-coil protein 1			Apis_mellifera	408358	LOC408358	RB1-inducible coiled-coil protein 1 isoform X5	XM_006566375.3
XP_006566439.1	Effectors	Hematopoesis and cellular response	glial cells missing			Apis_mellifera	410334	LOC410334	uncharacterized protein LOC410334 isoform X2	XM_006566376.3
XP_006566440.1	Effectors	Hematopoesis and cellular response	glial cells missing			Apis_mellifera	410334	LOC410334	uncharacterized protein LOC410334 isoform X3	XM_006566377.3
XP_006566477.1		TOLL pathway	lesswright			Apis_mellifera	551283	LOC551283	SUMO-conjugating enzyme UBC9-B	XM_006566414.3
XP_006566478.1		TOLL pathway	lesswright			Apis_mellifera	551283	LOC551283	SUMO-conjugating enzyme UBC9-B	XM_006566415.3
XP_006566578.1	Effectors	Apoptosis/ Autophagy (autophagy)	Autophagy-related 4b	Atg		Apis_mellifera	410257	LOC410257	cysteine protease ATG4C isoform X3	XM_006566515.3
XP_006566579.1	Effectors	Apoptosis/ Autophagy (autophagy)	Autophagy-related 4b	Atg		Apis_mellifera	410257	LOC410257	cysteine protease ATG4D isoform X4	XM_006566516.3
XP_006566649.2	Effectors	Coagulation	Annexin IX			Apis_mellifera	409068	LOC409068	annexin B9 isoform X1	XM_006566586.3
XP_006566650.1	Effectors	Coagulation	Annexin IX			Apis_mellifera	409068	LOC409068	annexin B11 isoform X2	XM_006566587.3
XP_006566651.1	Effectors	Coagulation	Annexin IX			Apis_mellifera	409068	LOC409068	annexin B11 isoform X2	XM_006566588.3
XP_006566652.1	Signaling	TOLL pathway	Pellino			Apis_mellifera	409070	LOC409070	protein pellino isoform X1	XM_006566589.3
XP_006566653.1	Signaling	TOLL pathway	Pellino			Apis_mellifera	409070	LOC409070	protein pellino isoform X2	XM_006566590.2
XP_006566661.1	Signaling	Cellular immune response	ras-like protein 3			Apis_mellifera	409476	LOC409476	nuclear cap-binding protein subunit 1	XM_006566598.3
XP_006566662.1	Signaling	Cellular immune response	ras-like protein 3			Apis_mellifera	409476	LOC409476	nuclear cap-binding protein subunit 1	XM_006566599.3
XP_006566669.1	Signaling	MAKP-JNK-p38 pathways	evolutionarily conserved intermediate in Toll pathways			Apis_mellifera	726612	LOC726612	evolutionarily conserved signaling intermediate in Toll pathway, mitochondrial	XM_006566606.2
XP_006566705.2	signaling	Apoptosis/ Autophagy (autophagy)	mechanistic Target of Rapamycin			Apis_mellifera	409393	LOC409393	serine/threonine-protein kinase mTOR	XM_006566642.3
XP_006566748.1	Signaling	TOLL pathway	pelle			Apis_mellifera	100578745	LOC100578745	uncharacterized protein LOC100578745 isoform X1	XM_006566685.3
XP_006566749.1	Signaling	TOLL pathway	pelle			Apis_mellifera	100578745	LOC100578745	uncharacterized protein LOC100578745 isoform X2	XM_006566686.3
XP_006566772.2	Effectors	ROS pathway	cardinal			Apis_mellifera	411735	LOC411735	nuclear pore complex protein Nup133	XM_006566709.3
XP_006566821.3	Signaling	Stress response	NFAT homolog			Apis_mellifera	408354	LOC408354	nuclear factor of activated T-cells 5 isoform X4	XM_006566758.3
XP_006566904.2	cysteine-type endopeptidase activator activity involved in apoptotic process	Apoptosis/ Autophagy (apoptosis)	apoptotic protease-activating factor 1/apaf-1/dark/			Apis_mellifera	408383	CYP6AQ1	cytochrome P450 6AQ1 isoform X2	XM_006566841.3
XP_006566905.2	cysteine-type endopeptidase activator activity involved in apoptotic process	Apoptosis/ Autophagy (apoptosis)	apoptotic protease-activating factor 1/apaf-1/dark/			Apis_mellifera	408383	CYP6AQ1	cytochrome P450 6AQ1 isoform X2	XM_006566842.3
XP_006566998.2	Recognition	Microbial recognition	scavenger receptor class B	SCR	SCRB	Apis_mellifera	412788	LOC412788	scavenger receptor class B member 1 isoform X1	XM_006566935.3
XP_006566999.2	Recognition	Microbial recognition	scavenger receptor class B	SCR	SCRB	Apis_mellifera	412788	LOC412788	scavenger receptor class B member 1 isoform X2	XM_006566936.3
XP_006567001.2	Recognition	Microbial recognition	scavenger receptor class B	SCR	SCRB	Apis_mellifera	412788	LOC412788	scavenger receptor class B member 1 isoform X3	XM_006566938.3
XP_006567060.1	Signaling	TOLL pathway	dorsal			Apis_mellifera	406086	Dl	dorsal protein isoform X1	XM_006566997.3
XP_006567061.1	Signaling	TOLL pathway	dorsal			Apis_mellifera	406086	Dl	dorsal protein isoform X1	XM_006566998.3
XP_006567062.1	Signaling	TOLL pathway	dorsal			Apis_mellifera	406086	Dl	dorsal protein isoform X1	XM_006566999.3
XP_006567063.1	Signaling	TOLL pathway	dorsal			Apis_mellifera	406086	Dl	dorsal protein isoform X1	XM_006567000.3
XP_006567065.1	Signaling	TOLL pathway	dorsal			Apis_mellifera	406086	Dl	dorsal protein isoform X2	XM_006567002.3
XP_006567170.1	Signaling	TOLL pathway	Cactus			Apis_mellifera	725124	cact1	NF-kappa-B inhibitor cactus 1 isoform X1	XM_006567107.2
XP_006567171.1	Signaling	TOLL pathway	Cactus			Apis_mellifera	725124	cact1	NF-kappa-B inhibitor cactus 1 isoform X2	XM_006567108.3
XP_006567280.1	Recognition	Microbial recognition		SCR	SCRB	Apis_mellifera	408790	LOC408790	protein croquemort	XM_006567217.3
XP_006567281.1	Recognition	Microbial recognition		SCR	SCRB	Apis_mellifera	408790	LOC408790	protein croquemort	XM_006567218.3
XP_006567283.1	Recognition	Microbial recognition		SCR	SCRB	Apis_mellifera	408790	LOC408790	protein croquemort	XM_006567220.3
XP_006567288.1	signalling, local immunity	ROS pathway	1-phosphatidylinositol 4,5-bisphosphate phosphodiesterase			Apis_mellifera	408791	LOC408791	1-phosphatidylinositol 4,5-bisphosphate phosphodiesterase classes I and II isoform X2	XM_006567225.3
XP_006567289.1	signalling, local immunity	ROS pathway	1-phosphatidylinositol 4,5-bisphosphate phosphodiesterase			Apis_mellifera	408791	LOC408791	1-phosphatidylinositol 4,5-bisphosphate phosphodiesterase classes I and II isoform X3	XM_006567226.3
XP_006567398.1	Signaling	TOLL pathway	Cactus			Apis_mellifera	100578529	LOC100578529	zinc finger protein 701	XM_006567335.3
XP_006567534.1	Signaling	TOLL pathway	dorsal			Apis_mellifera	102654541	LOC102654541	zinc finger protein 776-like	XM_006567471.3
XP_006567535.1	Signaling	TOLL pathway	dorsal			Apis_mellifera	102654585	LOC102654585	zinc finger protein 37 homolog	XM_006567472.3
XP_006567738.1	Recognition	JAK/STAT pathway		TEP		Apis_mellifera	551919	LOC551919	paxillin isoform X3	XM_006567675.3
XP_006567739.1	Recognition	JAK/STAT pathway		TEP		Apis_mellifera	551919	LOC551919	leupaxin isoform X5	XM_006567676.3
XP_006567751.1	Signaling	JAK/STAT pathway	hopscotch			Apis_mellifera	726002	LOC726002	tyrosine-protein kinase hopscotch isoform X2	XM_006567688.3
XP_006567752.1	Signaling	JAK/STAT pathway	hopscotch			Apis_mellifera	726002	LOC726002	tyrosine-protein kinase hopscotch isoform X3	XM_006567689.3
XP_006567753.1	Signaling	JAK/STAT pathway	hopscotch			Apis_mellifera	726002	LOC726002	tyrosine-protein kinase hopscotch isoform X4	XM_006567690.3
XP_006567760.1		TOLL pathway	Ulp1			Apis_mellifera	413926	LOC413926	sentrin-specific protease 1	XM_006567697.3
XP_006567837.2	Signaling	JNK pathway	puckered			Apis_mellifera	408844	LOC408844	dual specificity protein phosphatase 10 isoform X2	XM_006567774.3
XP_006567869.1	Recognition	Microbial recognition	Hemolin			Apis_mellifera	411829	LOC411829	neuroglian isoform X2	XM_006567806.3
XP_006568023.2	signalling	JAK/STAT pathway	Enhancer of bithorax			Apis_mellifera	412256	LOC412256	nucleosome-remodeling factor subunit NURF301 isoform X2	XM_006567960.3
XP_006568024.2	signalling	JAK/STAT pathway	Enhancer of bithorax			Apis_mellifera	412256	LOC412256	nucleosome-remodeling factor subunit NURF301 isoform X3	XM_006567961.3
XP_006568051.2	Effectors	Hematopoesis and cellular response	Notch			Apis_mellifera	413289	LOC413289	LOW QUALITY PROTEIN: neurogenic locus Notch protein	XM_006567988.3
XP_006568839.1	Pleiotropic	MAKP-JNK-p38 pathways	Ras oncogene at 85D			Apis_mellifera	410812	LOC410812	ras-like protein 1	XM_006568776.3
XP_006568840.1	Pleiotropic	MAKP-JNK-p38 pathways	Ras oncogene at 85D			Apis_mellifera	410812	LOC410812	ras-like protein 1	XM_006568777.3
XP_006569077.2	Recognition	Cellular immune response	Down syndrome cell adhesion molecule-like protein			Apis_mellifera	408670	LOC408670	Down syndrome cell adhesion molecule-like protein Dscam2 isoform X2	XM_006569014.3
XP_006569078.2	Recognition	Cellular immune response	Down syndrome cell adhesion molecule-like protein			Apis_mellifera	408670	LOC408670	Down syndrome cell adhesion molecule-like protein Dscam2 isoform X3	XM_006569015.3
XP_006569079.2	Recognition	Cellular immune response	Down syndrome cell adhesion molecule-like protein			Apis_mellifera	408670	LOC408670	Down syndrome cell adhesion molecule-like protein Dscam2 isoform X4	XM_006569016.3
XP_006569080.2	Recognition	Cellular immune response	Down syndrome cell adhesion molecule-like protein			Apis_mellifera	408670	LOC408670	Down syndrome cell adhesion molecule-like protein Dscam2 isoform X5	XM_006569017.3
XP_006569081.2	Recognition	Cellular immune response	Down syndrome cell adhesion molecule-like protein			Apis_mellifera	408670	LOC408670	Down syndrome cell adhesion molecule-like protein Dscam2 isoform X6	XM_006569018.3
XP_006569309.1	Effectors	Melanization				Apis_mellifera	414002	LOC414002	uncharacterized protein LOC414002	XM_006569246.3
XP_006569358.1	Recognition	Microbial recognition		SCR	SCRB	Apis_mellifera	410982	LOC410982	protein croquemort	XM_006569295.3
XP_006569359.1	Recognition	Microbial recognition		SCR	SCRB	Apis_mellifera	410982	LOC410982	protein croquemort	XM_006569296.3
XP_006569496.1	Effectors	ROS pathway				Apis_mellifera	551804	LOC551804	DNA-binding protein D-ETS-3 isoform X1	XM_006569433.3
XP_006569497.1	Effectors	ROS pathway				Apis_mellifera	551804	LOC551804	DNA-binding protein D-ETS-3 isoform X1	XM_006569434.3
XP_006569498.1	Effectors	ROS pathway				Apis_mellifera	551804	LOC551804	transcriptional regulator ERG homolog isoform X2	XM_006569435.3
XP_006569499.1	Effectors	ROS pathway				Apis_mellifera	551804	LOC551804	transcriptional regulator ERG homolog isoform X3	XM_006569436.3
XP_006569500.1	Effectors	ROS pathway				Apis_mellifera	551804	LOC551804	transcriptional regulator ERG homolog isoform X4	XM_006569437.3
XP_006569793.2	Effectors	Coagulation	Annexin IX			Apis_mellifera	409533	LOC409533	annexin B9 isoform X2	XM_006569730.3
XP_006569794.2	Effectors	Coagulation	Annexin IX			Apis_mellifera	409533	LOC409533	annexin B9 isoform X3	XM_006569731.3
XP_006569795.3	Effectors	Melanization				Apis_mellifera	726819	LOC726819	ATP-dependent RNA helicase DDX51	XM_006569732.3
XP_006570229.1	Signaling	IMD pathway	immune deficiency			Apis_mellifera	100302584	Imd	immune deficiency isoform X2	XM_006570166.3
XP_006570285.1	Signaling	Apoptosis/ Autophagy (autophagy)	Autophagy protein 5			Apis_mellifera	411134	LOC411134	cdc42 homolog isoform X2	XM_006570222.3
XP_006570346.2	Effector	Protease	Chitinase			Apis_mellifera	412273	LOC412273	probable chitinase 10 isoform X2	XM_006570283.3
XP_006570666.1	Signaling	JAK/STAT pathway	Suppressor of cytokine signaling at 36E		SOCS	Apis_mellifera	552036	LOC552036	uncharacterized protein LOC552036 isoform X2	XM_006570603.3
XP_006570777.1	apoptose	Apoptosis/ Autophagy (apoptosis)	apoptosis 2 inhibitor-like			Apis_mellifera	726172	LOC726172	death-associated inhibitor of apoptosis 2	XM_006570714.3
XP_006570903.2	Effectors	Other Humoral response	Dopa decarboxylase			Apis_mellifera	408587	LOC408587	histidine decarboxylase isoform X1	XM_006570840.3
XP_006570905.2	Effectors	Other Humoral response	Dopa decarboxylase			Apis_mellifera	408587	LOC408587	histidine decarboxylase isoform X1	XM_006570842.3
XP_006570965.1	Signaling	Apoptosis/ Autophagy (autophagy)	Autophagy protein 5			Apis_mellifera	552419	LOC552419	ras-like GTP-binding protein RhoL isoform X1	XM_006570902.3
XP_006570966.1	Signaling	Apoptosis/ Autophagy (autophagy)	Autophagy protein 5			Apis_mellifera	552419	LOC552419	ras-like GTP-binding protein RhoL isoform X1	XM_006570903.3
XP_006570976.2	Effectors	Antimicrobial peptides	defensin			Apis_mellifera	724930	LOC724930	caspase-8	XM_006570913.3
XP_006570994.1	Signaling	Serine Proteases/Serpins				Apis_mellifera	100576838	LOC100576838	anionic trypsin-2	XM_006570931.3
XP_006570995.1	Signaling	Serine Proteases/Serpins				Apis_mellifera	100576838	LOC100576838	anionic trypsin-2	XM_006570932.3
XP_006571158.1	Signaling	Apoptosis/ Autophagy (apoptosis)	n-alpha-acetyltransferase 35			Apis_mellifera	725320	LOC725320	N-alpha-acetyltransferase 35, NatC auxiliary subunit isoform X1	XM_006571095.3
XP_006571159.1	Signaling	Apoptosis/ Autophagy (apoptosis)	n-alpha-acetyltransferase 35			Apis_mellifera	725320	LOC725320	N-alpha-acetyltransferase 35, NatC auxiliary subunit isoform X2	XM_006571096.3
XP_006571219.1	Effectors	Lysozymes	Lysozyme			Apis_mellifera	552251	LOC552251	homeobox protein aristaless	XM_006571156.3
XP_006571299.1	Effectors	Lysozymes	Lysozyme			Apis_mellifera	551357	otd2	uncharacterized protein LOC551357 isoform X1	XM_006571236.3
XP_006571300.1	Effectors	Lysozymes	Lysozyme			Apis_mellifera	551357	otd2	uncharacterized protein LOC551357 isoform X1	XM_006571237.3
XP_006571301.1	Effectors	Lysozymes	Lysozyme			Apis_mellifera	551357	otd2	uncharacterized protein LOC551357 isoform X2	XM_006571238.3
XP_006571374.1	Signaling	IMD pathway	caspar			Apis_mellifera	409226	LOC409226	FAS-associated factor 1 isoform X2	XM_006571311.2
XP_006571400.1	Effectors	Lysozymes	Lysozyme			Apis_mellifera	724146	LOC724146	paired box protein Pax-6 isoform X1	XM_006571337.3
XP_006571401.1	Effectors	Lysozymes	Lysozyme			Apis_mellifera	724146	LOC724146	paired box protein Pax-6 isoform X2	XM_006571338.3
XP_006571430.2	Recognition	Cellular immune response	Down syndrome cell adhesion molecule-like protein			Apis_mellifera	410671	LOC410671	proto-oncogene tyrosine-protein kinase ROS isoform X2	XM_006571367.3
XP_006571431.2	Recognition	Cellular immune response	Down syndrome cell adhesion molecule-like protein			Apis_mellifera	410671	LOC410671	proto-oncogene tyrosine-protein kinase ROS isoform X3	XM_006571368.3
XP_006571432.2	Recognition	Cellular immune response	Down syndrome cell adhesion molecule-like protein			Apis_mellifera	410671	LOC410671	proto-oncogene tyrosine-protein kinase ROS isoform X4	XM_006571369.3
XP_006571791.1	Effectors	Hematopoesis and cellular response	Knot			Apis_mellifera	410694	LOC410694	transcription factor collier isoform X1	XM_006571728.3
XP_006571792.1	Effectors	Hematopoesis and cellular response	Knot			Apis_mellifera	410694	LOC410694	transcription factor collier isoform X2	XM_006571729.3
XP_006571793.1	Effectors	Hematopoesis and cellular response	Knot			Apis_mellifera	410694	LOC410694	transcription factor collier isoform X3	XM_006571730.3
XP_006571828.2	Recognition	JAK/STAT pathway	Macroglobulin complement-related			Apis_mellifera	413980	LOC413980	CD109 antigen	XM_006571765.3
XP_006571833.1	Effectors	Antiviral defense	Argonaute2			Apis_mellifera	552062	LOC552062	protein argonaute-2 isoform X1	XM_006571770.3
XP_006571834.1	Effectors	Antiviral defense	Argonaute2			Apis_mellifera	552062	LOC552062	protein argonaute-2 isoform X1	XM_006571771.3
XP_006571836.1	Effectors	Antiviral defense	Argonaute2			Apis_mellifera	552062	LOC552062	protein argonaute-2 isoform X2	XM_006571773.3
XP_006572060.1	Modulation	Serine Proteases/Serpins	Serpin 27A			Apis_mellifera	412536	LOC412536	leukocyte elastase inhibitor	XM_006571997.3
XP_006572135.2	Signaling	IMD pathway	FADD			Apis_mellifera	100577690	LOC100577690	fas-associated death domain protein	XM_006572072.3
XP_006572161.1		MAKP-JNK-p38 pathways	Raf oncogene			Apis_mellifera	551549	LOC551549	transmembrane 9 superfamily member 3	XM_006572098.3
XP_006572357.1	Signaling	IMD pathway	TGF-beta activated kinase 1			Apis_mellifera	413809	LOC413809	mitogen-activated protein kinase kinase kinase 7 isoform X2	XM_006572294.3
XP_016766222.1		MAKP-JNK-p38 pathways	Anaplastic lymphoma kinase			Apis_mellifera	408718	LOC408718	ALK tyrosine kinase receptor isoform X1	XM_016910733.2
XP_016766223.1		MAKP-JNK-p38 pathways	Anaplastic lymphoma kinase			Apis_mellifera	408718	LOC408718	ALK tyrosine kinase receptor isoform X2	XM_016910734.2
XP_016766224.1		MAKP-JNK-p38 pathways	Anaplastic lymphoma kinase			Apis_mellifera	408718	LOC408718	ALK tyrosine kinase receptor isoform X3	XM_016910735.2
XP_016766225.1		MAKP-JNK-p38 pathways	Anaplastic lymphoma kinase			Apis_mellifera	408718	LOC408718	leukocyte tyrosine kinase receptor isoform X4	XM_016910736.2
XP_016766381.2	Recognition	Cellular immune response	Down syndrome cell adhesion molecule-like protein			Apis_mellifera	408670	LOC408670	Down syndrome cell adhesion molecule-like protein Dscam2 isoform X1	XM_016910892.2
XP_016766383.2	Recognition	Cellular immune response	Down syndrome cell adhesion molecule-like protein			Apis_mellifera	408670	LOC408670	Down syndrome cell adhesion molecule-like protein Dscam2 isoform X7	XM_016910894.2
XP_016766617.1	Signaling	JNK pathway	Basket			Apis_mellifera	409286	LOC409286	stress-activated protein kinase JNK isoform X3	XM_016911128.2
XP_016766719.1	Signaling	IMD pathway	NF-kappa-B essential modulator			Apis_mellifera	410956	LOC410956	serine/threonine-protein kinase NLK2 isoform X1	XM_016911230.2
XP_016766720.1	Signaling	IMD pathway	NF-kappa-B essential modulator			Apis_mellifera	410956	LOC410956	serine/threonine-protein kinase NLK2 isoform X2	XM_016911231.2
XP_016766721.1	Signaling	IMD pathway	NF-kappa-B essential modulator			Apis_mellifera	410956	LOC410956	serine/threonine-protein kinase NLK isoform X4	XM_016911232.2
XP_016766723.1	Signaling	IMD pathway	NF-kappa-B essential modulator			Apis_mellifera	410956	LOC410956	serine/threonine-protein kinase NLK isoform X5	XM_016911234.2
XP_016766724.1	Signaling	IMD pathway	NF-kappa-B essential modulator			Apis_mellifera	410956	LOC410956	serine/threonine-protein kinase NLK isoform X5	XM_016911235.2
XP_016766725.1	Signaling	IMD pathway	NF-kappa-B essential modulator			Apis_mellifera	410956	LOC410956	serine/threonine-protein kinase NLK isoform X5	XM_016911236.2
XP_016766874.1	cellular immunity, melanisation	Cellular immune response	Rho1			Apis_mellifera	409910	LOC409910	ras-like GTP-binding protein Rho1 isoform X1	XM_016911385.2
XP_016766875.1	cellular immunity, melanisation	Cellular immune response	Rho1			Apis_mellifera	409910	LOC409910	ras-like GTP-binding protein Rho1 isoform X2	XM_016911386.2
XP_016766878.1	cellular immunity, melanisation	Cellular immune response	Rho1			Apis_mellifera	409910	LOC409910	ras-like GTP-binding protein Rho1 isoform X2	XM_016911389.2
XP_016766881.1	cellular immunity, melanisation	Cellular immune response	Rho1			Apis_mellifera	409910	LOC409910	ras-like GTP-binding protein Rho1 isoform X3	XM_016911392.2
XP_016766882.1	cellular immunity, melanisation	Cellular immune response	Rho1			Apis_mellifera	409910	LOC409910	ras-like GTP-binding protein Rho1 isoform X3	XM_016911393.2
XP_016766883.1	cellular immunity, melanisation	Cellular immune response	Rho1			Apis_mellifera	409910	LOC409910	ras-like GTP-binding protein Rho1 isoform X3	XM_016911394.2
XP_016766921.1	Signaling	MAKP-JNK-p38 pathways	rolled			Apis_mellifera	409523	LOC409523	mitogen-activated protein kinase 1 isoform X2	XM_016911432.2
XP_016766928.1	Effectors	Antiviral defense				Apis_mellifera	410968	LOC410968	ribonuclease 3	XM_016911439.1
XP_016766957.2	Recognition	Cellular immune response	Down syndrome cell adhesion molecule-like protein			Apis_mellifera	412855	LOC412855	Down syndrome cell adhesion molecule-like protein Dscam2 isoform X2	XM_016911468.2
XP_016766962.1	Signaling	TOLL pathway	toll-interacting protein			Apis_mellifera	552590	LOC552590	transmembrane protein 120 homolog isoform X2	XM_016911473.2
XP_016766976.1	trancription regulation	JNK pathway	ercc6 dna excision repair protein			Apis_mellifera	724695	LOC724695	DNA excision repair protein ERCC-6 isoform X2	XM_016911487.2
XP_016766977.1	trancription regulation	JNK pathway	ercc6 dna excision repair protein			Apis_mellifera	724695	LOC724695	DNA excision repair protein ERCC-6 isoform X3	XM_016911488.2
XP_016766978.1	trancription regulation	JNK pathway	ercc6 dna excision repair protein			Apis_mellifera	724695	LOC724695	DNA excision repair protein ERCC-6 isoform X4	XM_016911489.2
XP_016767004.1	Effectors	Hematopoesis and cellular response	Knot			Apis_mellifera	410694	LOC410694	transcription factor collier isoform X4	XM_016911515.2
XP_016767240.2		Apoptosis/ Autophagy (autophagy)	phosphoinositide 3-kinase regulatory subunit 4			Apis_mellifera	726562	LOC726562	phosphoinositide 3-kinase regulatory subunit 4 isoform X2	XM_016911751.2
XP_016767249.1	signalling, local immunity	ROS pathway	1-phosphatidylinositol 4,5-bisphosphate phosphodiesterase			Apis_mellifera	408791	LOC408791	1-phosphatidylinositol 4,5-bisphosphate phosphodiesterase classes I and II isoform X1	XM_016911760.2
XP_016767260.1	Recognition	Microbial recognition		SCR	SCRB	Apis_mellifera	410982	LOC410982	protein croquemort	XM_016911771.2
XP_016767286.1	Signaling	IMD pathway	caspar			Apis_mellifera	409226	LOC409226	FAS-associated factor 1 isoform X1	XM_016911797.1
XP_016767323.1		JAK/STAT pathway	Zn finger homeodomain 1			Apis_mellifera	100576993	LOC100576993	zinc finger protein 1 isoform X2	XM_016911834.2
XP_016767399.1	Signaling	TOLL pathway	Toll like receptor			Apis_mellifera	412703	LOC412703	protein toll	XM_016911910.2
XP_016767400.1	Signaling	TOLL pathway	Toll like receptor			Apis_mellifera	412703	LOC412703	protein toll	XM_016911911.2
XP_016767401.1	Signaling	TOLL pathway	Toll like receptor			Apis_mellifera	412703	LOC412703	protein toll	XM_016911912.2
XP_016767402.1	Signaling	TOLL pathway	Toll like receptor			Apis_mellifera	412703	LOC412703	protein toll	XM_016911913.2
XP_016767403.1	Signaling	TOLL pathway	Toll like receptor			Apis_mellifera	412703	LOC412703	protein toll	XM_016911914.2
XP_016767454.1	Effectors	ROS pathway	Peroxinectin-like			Apis_mellifera	412013	LOC412013	chorion peroxidase isoform X3	XM_016911965.2
XP_016767530.2	Signaling	IMD pathway	immune deficiency			Apis_mellifera	100302584	Imd	immune deficiency isoform X1	XM_016912041.2
XP_016767546.1	signaling	Apoptosis/ Autophagy (autophagy)	ubiquitin-like modifier-activating enzyme ATG			Apis_mellifera	552127	Dcr-1	endoribonuclease Dicer-1 isoform X1	XM_016912057.2
XP_016767611.2	Signaling	JNK pathway	puckered			Apis_mellifera	408844	LOC408844	uncharacterized protein LOC408844 isoform X1	XM_016912122.2
XP_016767625.1	Recognition	Microbial recognition	Hemolin			Apis_mellifera	411829	LOC411829	neuroglian isoform X1	XM_016912136.2
XP_016767661.2	ROS	ROS pathway	nuclear receptor coactivator OR oxidation resistance protein ?			Apis_mellifera	409882	LOC409882	TLD domain-containing protein 2 isoform X1	XM_016912172.2
XP_016767662.1	ROS	ROS pathway	nuclear receptor coactivator OR oxidation resistance protein ?			Apis_mellifera	409882	LOC409882	TLD domain-containing protein 2 isoform X2	XM_016912173.2
XP_016767663.1	ROS	ROS pathway	nuclear receptor coactivator OR oxidation resistance protein ?			Apis_mellifera	409882	LOC409882	TLD domain-containing protein 2 isoform X3	XM_016912174.2
XP_016767679.1	Recognition	JAK/STAT pathway		TEP		Apis_mellifera	551919	LOC551919	paxillin isoform X1	XM_016912190.2
XP_016767680.1	Recognition	JAK/STAT pathway		TEP		Apis_mellifera	551919	LOC551919	paxillin isoform X1	XM_016912191.2
XP_016767681.1	Recognition	JAK/STAT pathway		TEP		Apis_mellifera	551919	LOC551919	paxillin isoform X2	XM_016912192.2
XP_016767682.1	Recognition	JAK/STAT pathway		TEP		Apis_mellifera	551919	LOC551919	paxillin isoform X6	XM_016912193.2
XP_016767683.1	Recognition	JAK/STAT pathway		TEP		Apis_mellifera	551919	LOC551919	paxillin isoform X6	XM_016912194.2
XP_016767684.1	Recognition	JAK/STAT pathway		TEP		Apis_mellifera	551919	LOC551919	paxillin isoform X7	XM_016912195.2
XP_016767685.1	Recognition	JAK/STAT pathway		TEP		Apis_mellifera	551919	LOC551919	leupaxin isoform X8	XM_016912196.2
XP_016767761.1	Signaling	IMD pathway	scrawny			Apis_mellifera	724537	LOC724537	ubiquitin carboxyl-terminal hydrolase 36	XM_016912272.2
XP_016767820.1	Effector	Protease	Chitinase			Apis_mellifera	413705	LOC413705	acidic mammalian chitinase isoform X2	XM_016912331.2
XP_016767974.1	Recognition	Cellular immune response	Down syndrome cell adhesion molecule-like protein			Apis_mellifera	409817	Abscam	dscam family member AbsCAM isoform X12	XM_016912485.2
XP_016768233.1	Effectors	Coagulation	Fibrinogen-related protein / angiopoietin-4			Apis_mellifera	412279	LOC412279	uncharacterized protein LOC412279	XM_016912744.2
XP_016768307.1	Signaling	Apoptosis/ Autophagy (autophagy)	Autophagy protein 5			Apis_mellifera	552419	LOC552419	ras-like GTP-binding protein RhoL isoform X2	XM_016912818.2
XP_016768428.1	Signaling	Serine Proteases/Serpins				Apis_mellifera	724565	LOC724565	trypsin-7	XM_016912939.2
XP_016768542.1	Signaling	Cellular immune response	ras-like protein 3			Apis_mellifera	413246	LOC413246	ras-related protein Rap1	XM_016913053.2
XP_016768543.1	Signaling	Cellular immune response	ras-like protein 3			Apis_mellifera	413246	LOC413246	ras-related protein Rap1	XM_016913054.2
XP_016768544.1	Signaling	Cellular immune response	ras-like protein 3			Apis_mellifera	413246	LOC413246	ras-related protein Rap1	XM_016913055.2
XP_016768602.2	Recognition	JAK/STAT pathway		TEP		Apis_mellifera	408926	LOC408926	alpha-2-macroglobulin-like protein 1 isoform X2	XM_016913113.2
XP_016768607.2	Signaling	TOLL pathway	dorsal			Apis_mellifera	411712	LOC411712	embryonic polarity protein dorsal isoform X2	XM_016913118.2
XP_016768645.2	Effectors	Other Humoral response	Dopa decarboxylase			Apis_mellifera	408587	LOC408587	histidine decarboxylase isoform X3	XM_016913156.2
XP_016768691.1	Effectors	ROS pathway				Apis_mellifera	551804	LOC551804	transcriptional regulator ERG homolog isoform X3	XM_016913202.2
XP_016768692.1	Effectors	ROS pathway				Apis_mellifera	551804	LOC551804	transcriptional regulator ERG homolog isoform X3	XM_016913203.2
XP_016768693.1	Effectors	ROS pathway				Apis_mellifera	551804	LOC551804	transcriptional regulator ERG homolog isoform X3	XM_016913204.2
XP_016768876.1	receptor	JNK pathway	PDGF- and VEGF-receptor related			Apis_mellifera	725483	LOC725483	gustatory receptor for sugar taste 43a	XM_016913387.2
XP_016769119.1	Effectors	Lysozymes	Lysozyme			Apis_mellifera	724934	LOC724934	paired mesoderm homeobox protein 2A	XM_016913630.2
XP_016769155.2	Transcriptional regulator	TOLL pathway	GATA-binding factor A			Apis_mellifera	100577332	LOC100577332	GATA-binding factor C isoform X1	XM_016913666.2
XP_016769156.2	Transcriptional regulator	TOLL pathway	GATA-binding factor A			Apis_mellifera	100577332	LOC100577332	GATA-binding factor C isoform X2	XM_016913667.2
XP_016769157.2	Transcriptional regulator	TOLL pathway	GATA-binding factor A			Apis_mellifera	100577332	LOC100577332	GATA-binding factor C isoform X3	XM_016913668.2
XP_016769158.1		Apoptosis/ Autophagy (autophagy)	autophagy-related protein 9A			Apis_mellifera	412115	LOC412115	autophagy-related protein 9A	XM_016913669.2
XP_016769159.1		Apoptosis/ Autophagy (autophagy)	autophagy-related protein 9A			Apis_mellifera	412115	LOC412115	autophagy-related protein 9A	XM_016913670.2
XP_016769160.1		Apoptosis/ Autophagy (autophagy)	autophagy-related protein 9A			Apis_mellifera	412115	LOC412115	autophagy-related protein 9A	XM_016913671.2
XP_016769161.1		Apoptosis/ Autophagy (autophagy)	autophagy-related protein 9A			Apis_mellifera	412115	LOC412115	autophagy-related protein 9A	XM_016913672.2
XP_016769162.1		Apoptosis/ Autophagy (autophagy)	autophagy-related protein 9A			Apis_mellifera	412115	LOC412115	autophagy-related protein 9A	XM_016913673.2
XP_016769181.1	melanization	Melanization	prophenoloxidase activating factor			Apis_mellifera	107963995	LOC107963995	serine protease 7	XM_016913692.2
XP_016769182.2	melanization	Melanization	prophenoloxidase activating factor			Apis_mellifera	100576326	LOC100576326	phenoloxidase-activating factor 2 isoform X1	XM_016913693.2
XP_016769183.2	melanization	Melanization	prophenoloxidase activating factor			Apis_mellifera	100576326	LOC100576326	phenoloxidase-activating factor 2 isoform X1	XM_016913694.2
XP_016769185.2	melanization	Melanization	prophenoloxidase activating factor			Apis_mellifera	100576326	LOC100576326	phenoloxidase-activating factor 2 isoform X2	XM_016913696.2
XP_016769186.2	melanization	Melanization	prophenoloxidase activating factor			Apis_mellifera	100576326	LOC100576326	phenoloxidase-activating factor 2 isoform X2	XM_016913697.2
XP_016769263.1	antiapoptotic	Apoptosis/ Autophagy (apoptosis)	glutamate receptor-associated protein			Apis_mellifera	100576831	LOC100576831	protein lifeguard 2	XM_016913774.2
XP_016769330.2	Recognition	Microbial recognition	Gram Negative Binding Protein	GNBP		Apis_mellifera	411899	B-gluc1	gram-negative bacteria-binding protein 1-2 isoform X1	XM_016913841.2
XP_016769331.2	Recognition	Microbial recognition	Gram Negative Binding Protein	GNBP		Apis_mellifera	411899	B-gluc1	gram-negative bacteria-binding protein 1-2 isoform X1	XM_016913842.2
XP_016769348.2	Signaling	Serine Proteases/Serpins	serin protease easter-like			Apis_mellifera	102656398	LOC102656398	chymotrypsin-like protease CTRL-1 isoform X2	XM_016913859.2
XP_016769365.2	Signaling	TOLL pathway	dorsal			Apis_mellifera	102655047	LOC102655047	zinc finger protein 676	XM_016913876.2
XP_016769367.1	Signaling	TOLL pathway	dorsal			Apis_mellifera	107964003	LOC107964003	zinc finger protein 169	XM_016913878.2
XP_016769385.1		TOLL pathway	kurtz			Apis_mellifera	409006	LOC409006	beta-arrestin-1 isoform X5	XM_016913896.2
XP_016769530.1	receptor	JNK pathway	PDGF- and VEGF-receptor related			Apis_mellifera	100576167	LOC100576167	gustatory and pheromone receptor 32a-like	XM_016914041.2
XP_016769622.1		MAKP-JNK-p38 pathways	anterior open			Apis_mellifera	100576369	LOC100576369	ets DNA-binding protein pokkuri isoform X1	XM_016914133.2
XP_016769623.1		MAKP-JNK-p38 pathways	anterior open			Apis_mellifera	100576369	LOC100576369	ets DNA-binding protein pokkuri isoform X1	XM_016914134.2
XP_016769667.1	Signaling	Eiger/Wengen pathway	wengen			Apis_mellifera	726958	LOC726958	tumor necrosis factor receptor superfamily member wengen isoform X2	XM_016914178.2
XP_016769682.1	Recognition	Microbial recognition	C-type lectin	CTL		Apis_mellifera	725273	LOC725273	uncharacterized protein LOC725273 isoform X2	XM_016914193.2
XP_016769684.1	Recognition	Microbial recognition	C-type lectin	CTL		Apis_mellifera	725273	LOC725273	uncharacterized protein LOC725273 isoform X3	XM_016914195.2
XP_016769843.2	Recognition	Cellular immune response	Down syndrome cell adhesion molecule-like protein			Apis_mellifera	410671	LOC410671	proto-oncogene tyrosine-protein kinase ROS isoform X1	XM_016914354.2
XP_016769860.2	Recognition	Cellular immune response	Down syndrome cell adhesion molecule-like protein			Apis_mellifera	410671	LOC410671	proto-oncogene tyrosine-protein kinase ROS isoform X5	XM_016914371.2
XP_016769909.1	Signaling	TOLL pathway	Toll like receptor	TIR	TLR	Apis_mellifera	410235	LOC410235	toll-like receptor Tollo	XM_016914420.2
XP_016769971.1	Signaling	JNK pathway	serine/threonine protein kinase hippo			Apis_mellifera	410208	LOC410208	serine/threonine-protein kinase 3 isoform X3	XM_016914482.1
XP_016770082.2	Signaling or receptor?	TOLL pathway	Toll like receptor			Apis_mellifera	100578719	LOC100578719	protein spaetzle 4	XM_016914593.2
XP_016770251.2	Signaling	IMD pathway	cylindromatosis			Apis_mellifera	410344	LOC410344	ubiquitin carboxyl-terminal hydrolase CYLD	XM_016914762.2
XP_016770289.2	Effectors	ROS pathway	cardinal			Apis_mellifera	411735	LOC411735	nuclear pore complex protein Nup133	XM_016914800.2
XP_016770290.2	Effectors	ROS pathway	cardinal			Apis_mellifera	411735	LOC411735	nuclear pore complex protein Nup133	XM_016914801.2
XP_016770312.2	Effectors	TOLL pathway	zinc finger protein ush (U-shaped)			Apis_mellifera	100577801	LOC100577801	zinc finger protein ush isoform X1	XM_016914823.2
XP_016770319.2	Effectors	TOLL pathway	zinc finger protein ush (U-shaped)			Apis_mellifera	100577801	LOC100577801	zinc finger protein ush isoform X5	XM_016914830.2
XP_016770323.2	Effectors	TOLL pathway	zinc finger protein ush (U-shaped)			Apis_mellifera	100577801	LOC100577801	zinc finger protein ush isoform X3	XM_016914834.2
XP_016770437.1	Signaling	Serine Proteases/Serpins	Svep1 Sushi, von Willebrand factor type A, EGF and pentraxin domain-containing protein 1			Apis_mellifera	411888	LOC411888	uncharacterized protein LOC411888 isoform X3	XM_016914948.2
XP_016770452.2	Signaling	Stress response	NFAT homolog			Apis_mellifera	408354	LOC408354	nuclear factor of activated T-cells 5 isoform X3	XM_016914963.2
XP_016770453.2	Signaling	Stress response	NFAT homolog			Apis_mellifera	408354	LOC408354	nuclear factor of activated T-cells 5 isoform X5	XM_016914964.2
XP_016770465.2	Effectors	Apoptosis/ Autophagy (autophagy)	Autophagy-related 4b	Atg		Apis_mellifera	410257	LOC410257	cysteine protease ATG4C isoform X1	XM_016914976.2
XP_016770466.2	Effectors	Apoptosis/ Autophagy (autophagy)	Autophagy-related 4b	Atg		Apis_mellifera	410257	LOC410257	cysteine protease ATG4C isoform X2	XM_016914977.2
XP_016770467.1	Effectors	Apoptosis/ Autophagy (autophagy)	Autophagy-related 4b	Atg		Apis_mellifera	410257	LOC410257	cysteine protease ATG4D isoform X5	XM_016914978.2
XP_016770469.1	Effectors	Apoptosis/ Autophagy (autophagy)	Autophagy-related 4b	Atg		Apis_mellifera	410257	LOC410257	cysteine protease ATG4D isoform X6	XM_016914980.2
XP_016770532.1	Signaling	JNK pathway	slipper			Apis_mellifera	411566	LOC411566	mitogen-activated protein kinase kinase kinase 10 isoform X1	XM_016915043.2
XP_016770533.1	Signaling	JNK pathway	slipper			Apis_mellifera	411566	LOC411566	mitogen-activated protein kinase kinase kinase 11 isoform X3	XM_016915044.2
XP_016770534.1	Signaling	JNK pathway	slipper			Apis_mellifera	411566	LOC411566	mitogen-activated protein kinase kinase kinase 10 isoform X4	XM_016915045.2
XP_016770620.1	Signaling	Eiger/Wengen pathway	eiger			Apis_mellifera	725245	LOC725245	protein eiger isoform X1	XM_016915131.2
XP_016770735.2	Effectors	Coagulation	villin/gelsolin/quail			Apis_mellifera	410324	LOC410324	villin-like protein quail isoform X3	XM_016915246.2
XP_016770770.1	Effectors	Melanization				Apis_mellifera	413551	LOC413551	mitochondrial coenzyme A transporter SLC25A42	XM_016915281.2
XP_016770827.2	cysteine-type endopeptidase activator activity involved in apoptotic process	Apoptosis/ Autophagy (apoptosis)	apoptotic protease-activating factor 1/apaf-1/dark/			Apis_mellifera	408383	CYP6AQ1	cytochrome P450 6AQ1 isoform X1	XM_016915338.2
XP_016770831.1		Apoptosis/ Autophagy (autophagy)	Tectonin beta-propeller repeat-containing protein			Apis_mellifera	412224	LOC412224	tectonin beta-propeller repeat-containing protein isoform X1	XM_016915342.2
XP_016770954.2	Recognition	Microbial recognition	scavenger receptor class B	SCR	SCRB	Apis_mellifera	412788	LOC412788	scavenger receptor class B member 1 isoform X4	XM_016915465.2
XP_016771066.1	Recognition	Microbial recognition	scavenger receptor class B	SCR	SCRB	Apis_mellifera	412630	LOC412630	scavenger receptor class B member 1 isoform X2	XM_016915577.2
XP_016771273.2	Effectors	Iron metabolism	Transferrin 1			Apis_mellifera	726391	LOC726391	carboxypeptidase A2 isoform X2	XM_016915784.2
XP_016771320.1	cysteine-type endopeptidase activator activity involved in apoptotic process	Apoptosis/ Autophagy (apoptosis)	apoptotic protease-activating factor 1/apaf-1/dark/			Apis_mellifera	725159	LOC725159	probable cytochrome P450 6a14	XM_016915831.2
XP_016771428.1	apoptose	Apoptosis/ Autophagy (apoptosis)	apoptosis 2 inhibitor-like			Apis_mellifera	726172	LOC726172	death-associated inhibitor of apoptosis 2	XM_016915939.2
XP_016771429.1	apoptose	Apoptosis/ Autophagy (apoptosis)	apoptosis 2 inhibitor-like			Apis_mellifera	726172	LOC726172	death-associated inhibitor of apoptosis 2	XM_016915940.2
XP_016771592.1	Signaling	IMD pathway	TAK1-associated Binding Protein2			Apis_mellifera	726947	LOC726947	TGF-beta-activated kinase 1 and MAP3K7-binding protein 3 isoform X1	XM_016916103.2
XP_016771593.1	Signaling	IMD pathway	TAK1-associated Binding Protein2			Apis_mellifera	726947	LOC726947	TGF-beta-activated kinase 1 and MAP3K7-binding protein 3 isoform X2	XM_016916104.2
XP_016771845.1	Cellular immunity	Hematopoesis and cellular response	Runt-related transcription factor			Apis_mellifera	410535	LOC410535	protein lozenge isoform X5	XM_016916356.2
XP_016771846.1	Cellular immunity	Hematopoesis and cellular response	Runt-related transcription factor			Apis_mellifera	410535	LOC410535	protein lozenge isoform X6	XM_016916357.2
XP_016771991.1	Signaling	Serine Proteases/Serpins				Apis_mellifera	408534	LOC408534	trypsin	XM_016916502.2
XP_016772031.2	Signaling	Serine Proteases/Serpins				Apis_mellifera	410624	LOC410624	serine proteinase stubble isoform X2	XM_016916542.2
XP_016772044.1	NADH oxidoreductase	Apoptosis/ Autophagy (apoptosis)	Putative apoptosis-inducing factor Pyridine nucleotide-disulphide oxidoreductase			Apis_mellifera	552844	LOC552844	complexin isoform X3	XM_016916555.2
XP_016772051.1		TOLL pathway	kurtz			Apis_mellifera	412907	LOC412907	arrestin homolog	XM_016916562.2
XP_016772167.1	Effectors	Hematopoesis and cellular response	Yantar			Apis_mellifera	726720	LOC726720	U4/U6.U5 small nuclear ribonucleoprotein 27 kDa protein	XM_016916678.2
XP_016772200.1	Signaling	Serine Proteases/Serpins				Apis_mellifera	102656186	LOC102656186	trypsin-5 isoform X1	XM_016916711.2
XP_016772201.1	Signaling	Serine Proteases/Serpins				Apis_mellifera	102656186	LOC102656186	trypsin-7 isoform X2	XM_016916712.2
XP_016772223.2	Recognition	Microbial recognition	lysyl oxidase-like 2	SCR		Apis_mellifera	408544	LOC408544	lysyl oxidase homolog 4 isoform X3	XM_016916734.2
XP_016772289.2	Signaling	Serine Proteases/Serpins	Serin/theronin protein kinase 10			Apis_mellifera	408519	LOC408519	serine/threonine-protein kinase 10-A isoform X1	XM_016916800.2
XP_016772343.2	Effectors	ROS pathway	Peroxinectin-like			Apis_mellifera	412774	LOC412774	uncharacterized protein LOC412774 isoform X2	XM_016916854.2
XP_016772364.1	Signaling	IMD pathway	caudal			Apis_mellifera	726825	LOC726825	homeobox protein HMX2	XM_016916875.2
XP_016772382.1	Signaling	IMD pathway	caudal			Apis_mellifera	406077	Antp	homeobox protein H90 isoform X1	XM_016916893.2
XP_016772384.1	Signaling	IMD pathway	caudal			Apis_mellifera	406077	Antp	homeobox protein H90 isoform X1	XM_016916895.2
XP_016772385.1	Signaling	IMD pathway	caudal			Apis_mellifera	406077	Antp	homeobox protein H90 isoform X1	XM_016916896.2
XP_016772387.1	Signaling	IMD pathway	caudal			Apis_mellifera	406077	Antp	homeobox protein H90 isoform X1	XM_016916898.2
XP_016772388.1	Signaling	IMD pathway	caudal			Apis_mellifera	406077	Antp	homeobox protein H90 isoform X1	XM_016916899.2
XP_016772389.1	Signaling	IMD pathway	caudal			Apis_mellifera	406077	Antp	homeobox protein H90 isoform X1	XM_016916900.2
XP_016772390.1	Signaling	IMD pathway	caudal			Apis_mellifera	406077	Antp	homeobox protein H90 isoform X1	XM_016916901.2
XP_016772395.1	Signaling	IMD pathway	caudal			Apis_mellifera	551594	Ubx	ultrabithorax isoform X3	XM_016916906.2
XP_016772437.2		MAKP-JNK-p38 pathways	Keren			Apis_mellifera	100577697	LOC100577697	uncharacterized protein LOC100577697 isoform X1	XM_016916948.2
XP_016772438.2		MAKP-JNK-p38 pathways	Keren			Apis_mellifera	100577697	LOC100577697	uncharacterized protein LOC100577697 isoform X2	XM_016916949.2
XP_016772643.1	Signaling	IMD pathway	caudal			Apis_mellifera	410643	LOC410643	homeobox protein abdominal-A homolog isoform X1	XM_016917154.2
XP_016772644.2	Signaling	IMD pathway	caudal			Apis_mellifera	102656757	LOC102656757	homeobox protein Hox-B4	XM_016917155.2
XP_016772837.1	cysteine-type endopeptidase activator activity involved in apoptotic process	Apoptosis/ Autophagy (apoptosis)	apoptotic protease-activating factor 1/apaf-1/dark/			Apis_mellifera	552418	LOC552418	cytochrome P450 6k1	XM_016917348.2
XP_016773107.2		TOLL pathway	atypical protein kinase C			Apis_mellifera	413834	LOC413834	atypical protein kinase C isoform X3	XM_016917618.2
XP_016773223.2	Effectors	Antiviral defense	Dicer-2			Apis_mellifera	726766	LOC726766	endoribonuclease Dicer	XM_016917734.2
XP_016773435.2	Modulation	Serine Proteases/Serpins	Serpin 27A			Apis_mellifera	726320	LOC726320	serine protease inhibitor 27A isoform X2	XM_016917946.2
XP_016773569.1	receptor	JNK pathway	PDGF- and VEGF-receptor related			Apis_mellifera	102655663	LOC102655663	putative gustatory receptor 28b	XM_016918080.2
XP_016773635.1	Pleiotropic	MAKP-JNK-p38 pathways	Ras oncogene at 85D			Apis_mellifera	410812	LOC410812	ras-like protein 1	XM_016918146.2
XP_016773638.2	Signaling	TOLL pathway	Nuclear pore complex protein Nup88-like Protein			Apis_mellifera	413142	LOC413142	protein sarah	XM_016918149.2
XP_026294756.1		MAKP-JNK-p38 pathways	Anaplastic lymphoma kinase			Apis_mellifera	408718	LOC408718	ALK tyrosine kinase receptor isoform X1	XM_026438971.1
XP_026294762.1	cysteine-type endopeptidase activator activity involved in apoptotic process	Apoptosis/ Autophagy (apoptosis)	apoptotic protease-activating factor 1/apaf-1/dark/			Apis_mellifera	100578356	LOC100578356	apoptotic protease-activating factor 1-like isoform X2	XM_026438977.1
XP_026294855.1	Signaling	IMD pathway	I-kappaB kinase beta			Apis_mellifera	726760	LOC726760	inhibitor of nuclear factor kappa-B kinase subunit beta	XM_026439070.1
XP_026295186.1	Signaling	JNK pathway	Basket			Apis_mellifera	409286	LOC409286	stress-activated protein kinase JNK isoform X3	XM_026439401.1
XP_026295241.1	Effectors	IMD pathway	Dual oxidase			Apis_mellifera	551970	LOC551970	dual oxidase isoform X1	XM_026439456.1
XP_026295242.1	Effectors	IMD pathway	Dual oxidase			Apis_mellifera	551970	LOC551970	dual oxidase isoform X2	XM_026439457.1
XP_026295243.1	Effectors	IMD pathway	Dual oxidase			Apis_mellifera	551970	LOC551970	dual oxidase isoform X2	XM_026439458.1
XP_026295244.1	Effectors	IMD pathway	Dual oxidase			Apis_mellifera	551970	LOC551970	dual oxidase isoform X2	XM_026439459.1
XP_026295245.1	Effectors	IMD pathway	Dual oxidase			Apis_mellifera	551970	LOC551970	dual oxidase isoform X2	XM_026439460.1
XP_026295246.1	Effectors	IMD pathway	Dual oxidase			Apis_mellifera	551970	LOC551970	dual oxidase isoform X2	XM_026439461.1
XP_026295247.1	Effectors	IMD pathway	Dual oxidase			Apis_mellifera	551970	LOC551970	dual oxidase isoform X2	XM_026439462.1
XP_026295248.1	Effectors	IMD pathway	Dual oxidase			Apis_mellifera	551970	LOC551970	dual oxidase isoform X3	XM_026439463.1
XP_026295249.1	Effectors	IMD pathway	Dual oxidase			Apis_mellifera	551970	LOC551970	dual oxidase isoform X4	XM_026439464.1
XP_026295291.1	trancription regulation	JNK pathway	ercc6 dna excision repair protein			Apis_mellifera	724695	LOC724695	DNA excision repair protein ERCC-6 isoform X1	XM_026439506.1
XP_026295305.1	signalling	JAK/STAT pathway	Enhancer of bithorax			Apis_mellifera	412256	LOC412256	nucleosome-remodeling factor subunit NURF301 isoform X1	XM_026439520.1
XP_026295437.1	Effectors	Melanization				Apis_mellifera	408725	LOC408725	protein sickie	XM_026439652.1
XP_026295530.1		Apoptosis/ Autophagy (autophagy)	phosphoinositide 3-kinase regulatory subunit 4			Apis_mellifera	726562	LOC726562	phosphoinositide 3-kinase regulatory subunit 4 isoform X1	XM_026439745.1
XP_026295680.1	Recognition	Cellular immune response	Down syndrome cell adhesion molecule-like protein			Apis_mellifera	408786	Dscam	Down syndrome cell adhesion molecule isoform X1	XM_026439895.1
XP_026295681.1	Recognition	Cellular immune response	Down syndrome cell adhesion molecule-like protein			Apis_mellifera	408786	Dscam	Down syndrome cell adhesion molecule isoform X2	XM_026439896.1
XP_026295682.1	Recognition	Cellular immune response	Down syndrome cell adhesion molecule-like protein			Apis_mellifera	408786	Dscam	Down syndrome cell adhesion molecule isoform X3	XM_026439897.1
XP_026295683.1	Recognition	Cellular immune response	Down syndrome cell adhesion molecule-like protein			Apis_mellifera	408786	Dscam	Down syndrome cell adhesion molecule isoform X4	XM_026439898.1
XP_026295684.1	Recognition	Cellular immune response	Down syndrome cell adhesion molecule-like protein			Apis_mellifera	408786	Dscam	Down syndrome cell adhesion molecule isoform X5	XM_026439899.1
XP_026295685.1	Recognition	Cellular immune response	Down syndrome cell adhesion molecule-like protein			Apis_mellifera	408786	Dscam	Down syndrome cell adhesion molecule isoform X6	XM_026439900.1
XP_026295686.1	Recognition	Cellular immune response	Down syndrome cell adhesion molecule-like protein			Apis_mellifera	408786	Dscam	Down syndrome cell adhesion molecule isoform X7	XM_026439901.1
XP_026295687.1	Recognition	Cellular immune response	Down syndrome cell adhesion molecule-like protein			Apis_mellifera	408786	Dscam	Down syndrome cell adhesion molecule isoform X8	XM_026439902.1
XP_026295688.1	Recognition	Cellular immune response	Down syndrome cell adhesion molecule-like protein			Apis_mellifera	408786	Dscam	Down syndrome cell adhesion molecule isoform X9	XM_026439903.1
XP_026295689.1	Recognition	Cellular immune response	Down syndrome cell adhesion molecule-like protein			Apis_mellifera	408786	Dscam	Down syndrome cell adhesion molecule isoform X10	XM_026439904.1
XP_026295690.1	Recognition	Cellular immune response	Down syndrome cell adhesion molecule-like protein			Apis_mellifera	408786	Dscam	Down syndrome cell adhesion molecule isoform X11	XM_026439905.1
XP_026295691.1	Recognition	Cellular immune response	Down syndrome cell adhesion molecule-like protein			Apis_mellifera	408786	Dscam	Down syndrome cell adhesion molecule isoform X12	XM_026439906.1
XP_026295692.1	Recognition	Cellular immune response	Down syndrome cell adhesion molecule-like protein			Apis_mellifera	408786	Dscam	Down syndrome cell adhesion molecule isoform X13	XM_026439907.1
XP_026295693.1	Recognition	Cellular immune response	Down syndrome cell adhesion molecule-like protein			Apis_mellifera	408786	Dscam	Down syndrome cell adhesion molecule isoform X14	XM_026439908.1
XP_026295694.1	Recognition	Cellular immune response	Down syndrome cell adhesion molecule-like protein			Apis_mellifera	408786	Dscam	Down syndrome cell adhesion molecule isoform X15	XM_026439909.1
XP_026295695.1	Recognition	Cellular immune response	Down syndrome cell adhesion molecule-like protein			Apis_mellifera	408786	Dscam	Down syndrome cell adhesion molecule isoform X16	XM_026439910.1
XP_026295696.1	Recognition	Cellular immune response	Down syndrome cell adhesion molecule-like protein			Apis_mellifera	408786	Dscam	Down syndrome cell adhesion molecule isoform X17	XM_026439911.1
XP_026295697.1	Recognition	Cellular immune response	Down syndrome cell adhesion molecule-like protein			Apis_mellifera	408786	Dscam	Down syndrome cell adhesion molecule isoform X18	XM_026439912.1
XP_026295699.1	Recognition	Cellular immune response	Down syndrome cell adhesion molecule-like protein			Apis_mellifera	408786	Dscam	Down syndrome cell adhesion molecule isoform X19	XM_026439914.1
XP_026295700.1	Recognition	Cellular immune response	Down syndrome cell adhesion molecule-like protein			Apis_mellifera	408786	Dscam	Down syndrome cell adhesion molecule isoform X20	XM_026439915.1
XP_026295701.1	Recognition	Cellular immune response	Down syndrome cell adhesion molecule-like protein			Apis_mellifera	408786	Dscam	Down syndrome cell adhesion molecule isoform X21	XM_026439916.1
XP_026295702.1	Recognition	Cellular immune response	Down syndrome cell adhesion molecule-like protein			Apis_mellifera	408786	Dscam	Down syndrome cell adhesion molecule isoform X22	XM_026439917.1
XP_026295703.1	Recognition	Cellular immune response	Down syndrome cell adhesion molecule-like protein			Apis_mellifera	408786	Dscam	Down syndrome cell adhesion molecule isoform X23	XM_026439918.1
XP_026295704.1	Recognition	Cellular immune response	Down syndrome cell adhesion molecule-like protein			Apis_mellifera	408786	Dscam	Down syndrome cell adhesion molecule isoform X24	XM_026439919.1
XP_026295705.1	Recognition	Cellular immune response	Down syndrome cell adhesion molecule-like protein			Apis_mellifera	408786	Dscam	Down syndrome cell adhesion molecule isoform X25	XM_026439920.1
XP_026295706.1	Recognition	Cellular immune response	Down syndrome cell adhesion molecule-like protein			Apis_mellifera	408786	Dscam	Down syndrome cell adhesion molecule isoform X26	XM_026439921.1
XP_026295707.1	Recognition	Cellular immune response	Down syndrome cell adhesion molecule-like protein			Apis_mellifera	408786	Dscam	Down syndrome cell adhesion molecule isoform X27	XM_026439922.1
XP_026295708.1	Recognition	Cellular immune response	Down syndrome cell adhesion molecule-like protein			Apis_mellifera	408786	Dscam	Down syndrome cell adhesion molecule isoform X28	XM_026439923.1
XP_026295709.1	Recognition	Cellular immune response	Down syndrome cell adhesion molecule-like protein			Apis_mellifera	408786	Dscam	Down syndrome cell adhesion molecule isoform X29	XM_026439924.1
XP_026295710.1	Recognition	Cellular immune response	Down syndrome cell adhesion molecule-like protein			Apis_mellifera	408786	Dscam	Down syndrome cell adhesion molecule isoform X30	XM_026439925.1
XP_026295711.1	Recognition	Cellular immune response	Down syndrome cell adhesion molecule-like protein			Apis_mellifera	408786	Dscam	Down syndrome cell adhesion molecule isoform X31	XM_026439926.1
XP_026295712.1	Recognition	Cellular immune response	Down syndrome cell adhesion molecule-like protein			Apis_mellifera	408786	Dscam	Down syndrome cell adhesion molecule isoform X32	XM_026439927.1
XP_026295713.1	Recognition	Cellular immune response	Down syndrome cell adhesion molecule-like protein			Apis_mellifera	408786	Dscam	Down syndrome cell adhesion molecule isoform X33	XM_026439928.1
XP_026295714.1	Recognition	Cellular immune response	Down syndrome cell adhesion molecule-like protein			Apis_mellifera	408786	Dscam	Down syndrome cell adhesion molecule isoform X34	XM_026439929.1
XP_026295715.1	Recognition	Cellular immune response	Down syndrome cell adhesion molecule-like protein			Apis_mellifera	408786	Dscam	Down syndrome cell adhesion molecule isoform X35	XM_026439930.1
XP_026295716.1	Recognition	Cellular immune response	Down syndrome cell adhesion molecule-like protein			Apis_mellifera	408786	Dscam	Down syndrome cell adhesion molecule isoform X36	XM_026439931.1
XP_026295717.1	Recognition	Cellular immune response	Down syndrome cell adhesion molecule-like protein			Apis_mellifera	408786	Dscam	Down syndrome cell adhesion molecule isoform X37	XM_026439932.1
XP_026295718.1	Recognition	Cellular immune response	Down syndrome cell adhesion molecule-like protein			Apis_mellifera	408786	Dscam	Down syndrome cell adhesion molecule isoform X38	XM_026439933.1
XP_026295719.1	Recognition	Cellular immune response	Down syndrome cell adhesion molecule-like protein			Apis_mellifera	408786	Dscam	Down syndrome cell adhesion molecule isoform X39	XM_026439934.1
XP_026295720.1	Recognition	Cellular immune response	Down syndrome cell adhesion molecule-like protein			Apis_mellifera	408786	Dscam	Down syndrome cell adhesion molecule isoform X40	XM_026439935.1
XP_026295721.1	Recognition	Cellular immune response	Down syndrome cell adhesion molecule-like protein			Apis_mellifera	408786	Dscam	Down syndrome cell adhesion molecule isoform X41	XM_026439936.1
XP_026295722.1	Recognition	Cellular immune response	Down syndrome cell adhesion molecule-like protein			Apis_mellifera	408786	Dscam	Down syndrome cell adhesion molecule isoform X42	XM_026439937.1
XP_026295723.1	Recognition	Cellular immune response	Down syndrome cell adhesion molecule-like protein			Apis_mellifera	408786	Dscam	Down syndrome cell adhesion molecule isoform X43	XM_026439938.1
XP_026295724.1	Recognition	Cellular immune response	Down syndrome cell adhesion molecule-like protein			Apis_mellifera	408786	Dscam	Down syndrome cell adhesion molecule isoform X44	XM_026439939.1
XP_026295725.1	Recognition	Cellular immune response	Down syndrome cell adhesion molecule-like protein			Apis_mellifera	408786	Dscam	Down syndrome cell adhesion molecule isoform X45	XM_026439940.1
XP_026295726.1	Recognition	Cellular immune response	Down syndrome cell adhesion molecule-like protein			Apis_mellifera	408786	Dscam	Down syndrome cell adhesion molecule isoform X46	XM_026439941.1
XP_026295727.1	Recognition	Cellular immune response	Down syndrome cell adhesion molecule-like protein			Apis_mellifera	408786	Dscam	Down syndrome cell adhesion molecule isoform X47	XM_026439942.1
XP_026295728.1	Recognition	Cellular immune response	Down syndrome cell adhesion molecule-like protein			Apis_mellifera	408786	Dscam	Down syndrome cell adhesion molecule isoform X48	XM_026439943.1
XP_026295729.1	Recognition	Cellular immune response	Down syndrome cell adhesion molecule-like protein			Apis_mellifera	408786	Dscam	Down syndrome cell adhesion molecule isoform X49	XM_026439944.1
XP_026295730.1	Recognition	Cellular immune response	Down syndrome cell adhesion molecule-like protein			Apis_mellifera	408786	Dscam	Down syndrome cell adhesion molecule isoform X50	XM_026439945.1
XP_026295755.1	Signaling	Other Humoral response	Limulus clotting factor C			Apis_mellifera	725606	LOC725606	serine protease gd	XM_026439970.1
XP_026295757.1	Signaling	TOLL pathway	Cactus			Apis_mellifera	725124	cact1	NF-kappa-B inhibitor cactus 1 isoform X2	XM_026439972.1
XP_026295759.1	Signaling	Other Humoral response	Limulus clotting factor C			Apis_mellifera	725606	LOC725606	serine protease gd	XM_026439974.1
XP_026295852.1	Signaling	TOLL pathway	Toll like receptor			Apis_mellifera	412703	LOC412703	protein toll	XM_026440067.1
XP_026295853.1	Signaling	TOLL pathway	Toll like receptor			Apis_mellifera	412703	LOC412703	protein toll	XM_026440068.1
XP_026295900.1	Effectors	ROS pathway	Peroxinectin-like			Apis_mellifera	412013	LOC412013	chorion peroxidase isoform X1	XM_026440115.1
XP_026295901.1	Effectors	ROS pathway	Peroxinectin-like			Apis_mellifera	412013	LOC412013	chorion peroxidase isoform X2	XM_026440116.1
XP_026295917.1	Recognition	IMD pathway	Peptidoglycan recognition protein	PGRP	PGRPL	Apis_mellifera	550865	LOC550865	protogenin-like isoform X1	XM_026440132.1
XP_026295918.1	Recognition	IMD pathway	Peptidoglycan recognition protein	PGRP	PGRPL	Apis_mellifera	550865	LOC550865	protogenin-like isoform X2	XM_026440133.1
XP_026295920.1	Recognition	IMD pathway	Peptidoglycan recognition protein	PGRP	PGRPL	Apis_mellifera	550865	LOC550865	protogenin-like isoform X3	XM_026440135.1
XP_026295929.1	Effectors	Melanization				Apis_mellifera	724890	LOC724890	laccase-1	XM_026440144.1
XP_026296176.1	Recognition	Microbial recognition				Apis_mellifera	724971	LOC724971	uncharacterized protein LOC724971 isoform X1	XM_026440391.1
XP_026296177.1	Recognition	Microbial recognition				Apis_mellifera	724971	LOC724971	uncharacterized protein LOC724971 isoform X3	XM_026440392.1
XP_026296178.1	Recognition	Microbial recognition				Apis_mellifera	724971	LOC724971	uncharacterized protein LOC724971 isoform X4	XM_026440393.1
XP_026296210.1	cysteine-type endopeptidase activator activity involved in apoptotic process	Apoptosis/ Autophagy (apoptosis)	apoptotic protease-activating factor 1/apaf-1/dark/			Apis_mellifera	726646	LOC726646	probable cytochrome P450 6a13	XM_026440425.1
XP_026296218.1	signalling, local immunity	ROS pathway	1-phosphatidylinositol 4,5-bisphosphate phosphodiesterase			Apis_mellifera	408791	LOC408791	1-phosphatidylinositol 4,5-bisphosphate phosphodiesterase classes I and II isoform X1	XM_026440433.1
XP_026296364.1	Recognition	JAK/STAT pathway		TEP		Apis_mellifera	551919	LOC551919	paxillin isoform X4	XM_026440579.1
XP_026296431.1		IMD pathway	Dorsal switch protein 1			Apis_mellifera	725551	LOC725551	high mobility group protein DSP1	XM_026440646.1
XP_026296500.1	cellular immunity, melanisation	Cellular immune response	Rho1			Apis_mellifera	409910	LOC409910	ras-like GTP-binding protein Rho1 isoform X2	XM_026440715.1
XP_026296548.1	Effectors	Coagulation	Annexin IX			Apis_mellifera	412487	LOC412487	annexin B9	XM_026440763.1
XP_026296566.1	Recognition	Microbial recognition	Hemolin			Apis_mellifera	411829	LOC411829	neuroglian isoform X1	XM_026440781.1
XP_026296611.1	Signaling	IMD pathway	BIR repeat containing ubiquitin-conjugating enzyme	IAP		Apis_mellifera	411115	LOC411115	baculoviral IAP repeat-containing protein 6 isoform X1	XM_026440826.1
XP_026296612.1	Signaling	IMD pathway	BIR repeat containing ubiquitin-conjugating enzyme	IAP		Apis_mellifera	411115	LOC411115	baculoviral IAP repeat-containing protein 6 isoform X2	XM_026440827.1
XP_026296613.1	Signaling	IMD pathway	BIR repeat containing ubiquitin-conjugating enzyme	IAP		Apis_mellifera	411115	LOC411115	baculoviral IAP repeat-containing protein 6 isoform X3	XM_026440828.1
XP_026296663.1	Signaling	TOLL pathway	cactin			Apis_mellifera	100579049	LOC100579049	cactin	XM_026440878.1
XP_026296673.1	Signaling	Serine Proteases/Serpins	serin protease easter-like			Apis_mellifera	726286	LOC726286	uncharacterized protein LOC726286	XM_026440888.1
XP_026296804.1	Autophagy	Apoptosis/ Autophagy (autophagy)	Autophagy-related 2			Apis_mellifera	726497	LOC726497	autophagy-related protein 2 homolog B isoform X1	XM_026441019.1
XP_026296805.1	Autophagy	Apoptosis/ Autophagy (autophagy)	Autophagy-related 2			Apis_mellifera	726497	LOC726497	autophagy-related protein 2 homolog B isoform X2	XM_026441020.1
XP_026296808.1	signaling	TOLL pathway	putative protein kinase C delta type-like protein			Apis_mellifera	724607	LOC724607	protein kinase C isoform X1	XM_026441023.1
XP_026296809.1	signaling	TOLL pathway	putative protein kinase C delta type-like protein			Apis_mellifera	724607	LOC724607	protein kinase C isoform X2	XM_026441024.1
XP_026296810.1	signaling	TOLL pathway	putative protein kinase C delta type-like protein			Apis_mellifera	724607	LOC724607	protein kinase C isoform X3	XM_026441025.1
XP_026296811.1	signaling	TOLL pathway	putative protein kinase C delta type-like protein			Apis_mellifera	724607	LOC724607	calcium-independent protein kinase C isoform X4	XM_026441026.1
XP_026296812.1	signaling	TOLL pathway	putative protein kinase C delta type-like protein			Apis_mellifera	724607	LOC724607	calcium-independent protein kinase C isoform X5	XM_026441027.1
XP_026296813.1	signaling	TOLL pathway	putative protein kinase C delta type-like protein			Apis_mellifera	724607	LOC724607	calcium-independent protein kinase C isoform X6	XM_026441028.1
XP_026296829.1	Signaling	Serine Proteases/Serpins	serine protease easter-like			Apis_mellifera	113218808	LOC113218808	replication stress response regulator SDE2	XM_026441044.1
XP_026296837.1	Signaling	JNK pathway	kayak			Apis_mellifera	724169	LOC724169	transcription factor kayak isoform X1	XM_026441052.1
XP_026296838.1	Signaling	JNK pathway	kayak			Apis_mellifera	724169	LOC724169	transcription factor kayak isoform X2	XM_026441053.1
XP_026296839.1	Signaling	JNK pathway	kayak			Apis_mellifera	724169	LOC724169	transcription factor kayak isoform X3	XM_026441054.1
XP_026296884.1	Recognition	Cellular immune response	Down syndrome cell adhesion molecule-like protein			Apis_mellifera	409817	Abscam	dscam family member AbsCAM isoform X8	XM_026441099.1
XP_026296885.1	Recognition	Cellular immune response	Down syndrome cell adhesion molecule-like protein			Apis_mellifera	409817	Abscam	dscam family member AbsCAM isoform X9	XM_026441100.1
XP_026296886.1	Recognition	Cellular immune response	Down syndrome cell adhesion molecule-like protein			Apis_mellifera	409817	Abscam	dscam family member AbsCAM isoform X10	XM_026441101.1
XP_026296889.1	Effectors	ROS pathway				Apis_mellifera	443552	Cat	catalase isoform X1	XM_026441104.1
XP_026296972.1	Signaling	Apoptosis/ Autophagy (autophagy)	Autophagy protein 5			Apis_mellifera	552419	LOC552419	ras-like GTP-binding protein RhoL isoform X1	XM_026441187.1
XP_026296973.1	Signaling	Apoptosis/ Autophagy (autophagy)	Autophagy protein 5			Apis_mellifera	552419	LOC552419	ras-like GTP-binding protein RhoL isoform X2	XM_026441188.1
XP_026296974.1	Signaling	Apoptosis/ Autophagy (autophagy)	Autophagy protein 5			Apis_mellifera	552419	LOC552419	ras-like GTP-binding protein RhoL isoform X2	XM_026441189.1
XP_026297040.1		Apoptosis/ Autophagy (autophagy)	Phosphatidylinositol 3-kinase			Apis_mellifera	725770	LOC725770	phosphatidylinositol 3-kinase catalytic subunit type 3 isoform X1	XM_026441255.1
XP_026297041.1		Apoptosis/ Autophagy (autophagy)	Phosphatidylinositol 3-kinase			Apis_mellifera	725770	LOC725770	phosphatidylinositol 3-kinase catalytic subunit type 3 isoform X2	XM_026441256.1
XP_026297042.1		Apoptosis/ Autophagy (autophagy)	Phosphatidylinositol 3-kinase			Apis_mellifera	725770	LOC725770	phosphatidylinositol 3-kinase catalytic subunit type 3 isoform X3	XM_026441257.1
XP_026297101.1	Signaling	Serine Proteases/Serpins				Apis_mellifera	113218562	LOC113218562	trypsin-7-like	XM_026441316.1
XP_026297165.1	Signaling	Serine Proteases/Serpins				Apis_mellifera	724259	LOC724259	trypsin-1	XM_026441380.1
XP_026297199.1	Signaling	Serine Proteases/Serpins				Apis_mellifera	552301	LOC552301	chymotrypsin-1	XM_026441414.1
XP_026297220.1	Signaling	Serine Proteases/Serpins				Apis_mellifera	100576637	LOC100576637	trypsin 5G1	XM_026441435.1
XP_026297227.1	Effectors	Coagulation	Transglutaminase			Apis_mellifera	409425	LOC409425	hemocyte protein-glutamine gamma-glutamyltransferase	XM_026441442.1
XP_026297259.1	Effectors	Coagulation	Fibrinogen-related protein / angiopoietin-4			Apis_mellifera	412279	LOC412279	uncharacterized protein LOC412279	XM_026441474.1
XP_026297260.1	Effectors	Coagulation	Fibrinogen-related protein / angiopoietin-4			Apis_mellifera	412279	LOC412279	uncharacterized protein LOC412279	XM_026441475.1
XP_026297261.1	Effectors	Coagulation	Fibrinogen-related protein / angiopoietin-4			Apis_mellifera	412279	LOC412279	uncharacterized protein LOC412279	XM_026441476.1
XP_026297262.1	Effectors	Coagulation	Fibrinogen-related protein / angiopoietin-4			Apis_mellifera	412279	LOC412279	uncharacterized protein LOC412279	XM_026441477.1
XP_026297267.1	Recognition	JAK/STAT pathway		TEP		Apis_mellifera	726883	LOC726883	CD109 antigen isoform X1	XM_026441482.1
XP_026297268.1	Recognition	JAK/STAT pathway		TEP		Apis_mellifera	726883	LOC726883	CD109 antigen isoform X2	XM_026441483.1
XP_026297325.1	Signaling	Apoptosis/ Autophagy (apoptosis)	n-alpha-acetyltransferase 35			Apis_mellifera	100578434	LOC100578434	sushi, von Willebrand factor type A, EGF and pentraxin domain-containing protein 1 isoform X3	XM_026441540.1
XP_026297653.1	Effectors	ROS pathway	Peroxinectin-like			Apis_mellifera	408953	LOC408953	peroxidase isoform X1	XM_026441868.1
XP_026297654.1	Effectors	ROS pathway	Peroxinectin-like			Apis_mellifera	408953	LOC408953	peroxidase isoform X2	XM_026441869.1
XP_026297655.1	Effectors	ROS pathway	Peroxinectin-like			Apis_mellifera	408953	LOC408953	peroxidase isoform X3	XM_026441870.1
XP_026297656.1	Effectors	ROS pathway	Peroxinectin-like			Apis_mellifera	408953	LOC408953	peroxidase isoform X4	XM_026441871.1
XP_026297657.1	Effectors	ROS pathway	Peroxinectin-like			Apis_mellifera	408953	LOC408953	peroxidase isoform X5	XM_026441872.1
XP_026297658.1	Effectors	ROS pathway	Peroxinectin-like			Apis_mellifera	408953	LOC408953	peroxidase isoform X5	XM_026441873.1
XP_026297659.1	Effectors	ROS pathway	Peroxinectin-like			Apis_mellifera	408953	LOC408953	peroxidase isoform X6	XM_026441874.1
XP_026297714.1	receptor	JNK pathway	PDGF- and VEGF-receptor related			Apis_mellifera	413303	LOC413303	vascular endothelial growth factor receptor 1 isoform X1	XM_026441929.1
XP_026297719.1	receptor	JNK pathway	PDGF- and VEGF-receptor related			Apis_mellifera	413303	LOC413303	vascular endothelial growth factor receptor 1 isoform X2	XM_026441934.1
XP_026297721.1	receptor	JNK pathway	PDGF- and VEGF-receptor related			Apis_mellifera	413303	LOC413303	vascular endothelial growth factor receptor 1 isoform X3	XM_026441936.1
XP_026297722.1	receptor	JNK pathway	PDGF- and VEGF-receptor related			Apis_mellifera	413303	LOC413303	vascular endothelial growth factor receptor 1 isoform X4	XM_026441937.1
XP_026297743.1		Apoptosis/ Autophagy (autophagy)	Phosphatidylinositol 4-phosphate 3-kinase			Apis_mellifera	413425	LOC413425	phosphatidylinositol 4-phosphate 3-kinase C2 domain-containing subunit beta	XM_026441958.1
XP_026297747.1	Recognition	IMD pathway	Peptidoglycan recognition protein	PGRP	PGRPL	Apis_mellifera	408924	LOC408924	peptidoglycan-recognition protein LC isoform X2	XM_026441962.1
XP_026297819.1	Effectors	Coagulation	Hemolectin			Apis_mellifera	411597	LOC411597	hemocytin isoform X1	XM_026442034.1
XP_026297820.1	Effectors	Coagulation	Hemolectin			Apis_mellifera	411597	LOC411597	hemocytin isoform X2	XM_026442035.1
XP_026297871.1	melanization	Melanization	prophenoloxidase activating factor			Apis_mellifera	100576326	LOC100576326	phenoloxidase-activating factor 2 isoform X1	XM_026442086.1
XP_026297948.1	Signaling	Melanization	yellow-h			Apis_mellifera	113218568	LOC113218568	protein yellow-like	XM_026442163.1
XP_026297949.1	Signaling	Melanization	yellow-h			Apis_mellifera	113218568	LOC113218568	protein yellow-like	XM_026442164.1
XP_026297950.1	Signaling	Melanization	yellow-h			Apis_mellifera	113218568	LOC113218568	protein yellow-like	XM_026442165.1
XP_026297957.1	signaling	TOLL pathway	putative protein kinase C delta type-like protein			Apis_mellifera	411270	LOC411270	serine/threonine-protein kinase STE20 isoform X1	XM_026442172.1
XP_026297958.1	signaling	TOLL pathway	putative protein kinase C delta type-like protein			Apis_mellifera	411270	LOC411270	uncharacterized protein LOC411270 isoform X2	XM_026442173.1
XP_026298099.1	Transcriptional regulator	TOLL pathway	GATA-binding factor A			Apis_mellifera	100577332	LOC100577332	GATA-binding factor C isoform X1	XM_026442314.1
XP_026298100.1	Transcriptional regulator	TOLL pathway	GATA-binding factor A			Apis_mellifera	100577332	LOC100577332	GATA-binding factor C isoform X1	XM_026442315.1
XP_026298101.1	Transcriptional regulator	TOLL pathway	GATA-binding factor A			Apis_mellifera	100577332	LOC100577332	GATA-binding factor C isoform X1	XM_026442316.1
XP_026298263.1	Effectors	ROS pathway				Apis_mellifera	113218958	LOC113218958	superoxide dismutase [Cu-Zn], chloroplastic-like	XM_026442478.1
XP_026298264.1	Effectors	ROS pathway				Apis_mellifera	113218958	LOC113218958	superoxide dismutase [Cu-Zn], chloroplastic-like	XM_026442479.1
XP_026298282.1	Modulation	Serine Proteases/Serpins	Serpin 27A			Apis_mellifera	100577408	LOC100577408	leukocyte elastase inhibitor	XM_026442497.1
XP_026298283.1	Modulation	Serine Proteases/Serpins	Serpin 27A			Apis_mellifera	100577408	LOC100577408	leukocyte elastase inhibitor	XM_026442498.1
XP_026298397.1	Recognition	Microbial recognition	Gram Negative Binding Protein	GNBP		Apis_mellifera	411899	B-gluc1	gram-negative bacteria-binding protein 1-2 isoform X1	XM_026442612.1
XP_026298450.1	Recognition	Cellular immune response	C-type lectin			Apis_mellifera	100576436	LOC100576436	putative ATP-dependent RNA helicase TDRD12 isoform X1	XM_026442665.1
XP_026298451.1	Recognition	Cellular immune response	C-type lectin			Apis_mellifera	100576436	LOC100576436	putative ATP-dependent RNA helicase TDRD12 isoform X2	XM_026442666.1
XP_026298490.1		MAKP-JNK-p38 pathways	anterior open			Apis_mellifera	100576369	LOC100576369	ets DNA-binding protein pokkuri isoform X2	XM_026442705.1
XP_026298511.1	signalling, local immunity	ROS pathway	1-phosphatidylinositol 4,5-bisphosphate phosphodiesterase			Apis_mellifera	408996	LOC408996	1-phosphatidylinositol 4,5-bisphosphate phosphodiesterase	XM_026442726.1
XP_026298512.1	signalling, local immunity	ROS pathway	1-phosphatidylinositol 4,5-bisphosphate phosphodiesterase			Apis_mellifera	408996	LOC408996	1-phosphatidylinositol 4,5-bisphosphate phosphodiesterase	XM_026442727.1
XP_026298549.1	Signaling	JNK pathway	hemipterous			Apis_mellifera	113218991	LOC113218991	mitochondrial 2-oxodicarboxylate carrier-like isoform X1	XM_026442764.1
XP_026298550.1	Signaling	JNK pathway	hemipterous			Apis_mellifera	113218991	LOC113218991	mitochondrial 2-oxodicarboxylate carrier-like isoform X2	XM_026442765.1
XP_026298613.1	Signaling	TOLL pathway	dorsal			Apis_mellifera	100576534	LOC100576534	zinc finger protein 580	XM_026442828.1
XP_026298615.1	Signaling	TOLL pathway	dorsal			Apis_mellifera	113218993	LOC113218993	longitudinals lacking protein-like	XM_026442830.1
XP_026298616.1	Signaling	Serine Proteases/Serpins	serin protease easter-like			Apis_mellifera	102656398	LOC102656398	chymotrypsin-like protease CTRL-1 isoform X1	XM_026442831.1
XP_026298624.1	Recognition	Apoptosis/ Autophagy (autophagy)	Galectin			Apis_mellifera	113218539	LOC113218539	galectin-8-like isoform X1	XM_026442839.1
XP_026298625.1	Recognition	Apoptosis/ Autophagy (autophagy)	Galectin			Apis_mellifera	113218539	LOC113218539	galectin-8-like isoform X2	XM_026442840.1
XP_026298626.1	Recognition	Apoptosis/ Autophagy (autophagy)	Galectin			Apis_mellifera	113218539	LOC113218539	galectin-8-like isoform X2	XM_026442841.1
XP_026298661.1	Signaling	TOLL pathway	Cactus			Apis_mellifera	100578529	LOC100578529	zinc finger protein 701	XM_026442876.1
XP_026298752.1	Signaling	TOLL pathway	dorsal			Apis_mellifera	100578093	LOC100578093	myeloid zinc finger 1	XM_026442967.1
XP_026298889.1		JNK pathway	misshapen			Apis_mellifera	413504	LOC413504	serine/threonine-protein kinase mig-15 isoform X1	XM_026443104.1
XP_026298890.1		JNK pathway	misshapen			Apis_mellifera	413504	LOC413504	serine/threonine-protein kinase mig-15 isoform X2	XM_026443105.1
XP_026298891.1		JNK pathway	misshapen			Apis_mellifera	413504	LOC413504	serine/threonine-protein kinase mig-15 isoform X3	XM_026443106.1
XP_026298892.1		JNK pathway	misshapen			Apis_mellifera	413504	LOC413504	serine/threonine-protein kinase mig-15 isoform X4	XM_026443107.1
XP_026298893.1		JNK pathway	misshapen			Apis_mellifera	413504	LOC413504	serine/threonine-protein kinase mig-15 isoform X5	XM_026443108.1
XP_026298894.1		JNK pathway	misshapen			Apis_mellifera	413504	LOC413504	serine/threonine-protein kinase mig-15 isoform X6	XM_026443109.1
XP_026298895.1		JNK pathway	misshapen			Apis_mellifera	413504	LOC413504	serine/threonine-protein kinase mig-15 isoform X7	XM_026443110.1
XP_026298896.1		JNK pathway	misshapen			Apis_mellifera	413504	LOC413504	serine/threonine-protein kinase mig-15 isoform X8	XM_026443111.1
XP_026298897.1		JNK pathway	misshapen			Apis_mellifera	413504	LOC413504	serine/threonine-protein kinase mig-15 isoform X9	XM_026443112.1
XP_026298898.1		JNK pathway	misshapen			Apis_mellifera	413504	LOC413504	serine/threonine-protein kinase mig-15 isoform X10	XM_026443113.1
XP_026298899.1		JNK pathway	misshapen			Apis_mellifera	413504	LOC413504	serine/threonine-protein kinase mig-15 isoform X11	XM_026443114.1
XP_026298900.1		JNK pathway	misshapen			Apis_mellifera	413504	LOC413504	serine/threonine-protein kinase mig-15 isoform X12	XM_026443115.1
XP_026298901.1		JNK pathway	misshapen			Apis_mellifera	413504	LOC413504	serine/threonine-protein kinase mig-15 isoform X13	XM_026443116.1
XP_026298902.1		JNK pathway	misshapen			Apis_mellifera	413504	LOC413504	serine/threonine-protein kinase mig-15 isoform X14	XM_026443117.1
XP_026298903.1		JNK pathway	misshapen			Apis_mellifera	413504	LOC413504	serine/threonine-protein kinase mig-15 isoform X15	XM_026443118.1
XP_026298904.1		JNK pathway	misshapen			Apis_mellifera	413504	LOC413504	serine/threonine-protein kinase mig-15 isoform X16	XM_026443119.1
XP_026298905.1		JNK pathway	misshapen			Apis_mellifera	413504	LOC413504	serine/threonine-protein kinase mig-15 isoform X17	XM_026443120.1
XP_026298978.1	Signaling	Serine Proteases/Serpins	Serpin			Apis_mellifera	413749	LOC413749	serine protease inhibitor 88Ea isoform X2	XM_026443193.1
XP_026298979.1	Signaling	TOLL pathway	spaetzle 3			Apis_mellifera	726201	LOC726201	protein spaetzle 3	XM_026443194.1
XP_026299381.1	Signaling	Serine Proteases/Serpins	Svep1 Sushi, von Willebrand factor type A, EGF and pentraxin domain-containing protein 1			Apis_mellifera	411888	LOC411888	uncharacterized protein LOC411888 isoform X1	XM_026443596.1
XP_026299383.1	Effector	Protease	Chitinase			Apis_mellifera	409759	LOC409759	LOW QUALITY PROTEIN: uncharacterized protein LOC409759	XM_026443598.1
XP_026299401.1	Signaling	Cellular immune response	ras-like protein 3			Apis_mellifera	409476	LOC409476	nuclear cap-binding protein subunit 1	XM_026443616.1
XP_026299402.1	Signaling	Cellular immune response	ras-like protein 3			Apis_mellifera	409476	LOC409476	nuclear cap-binding protein subunit 1	XM_026443617.1
XP_026299414.1		Apoptosis/ Autophagy (autophagy)	RB1-inducible coiled-coil protein 1			Apis_mellifera	408358	LOC408358	RB1-inducible coiled-coil protein 1 isoform X1	XM_026443629.1
XP_026299415.1		Apoptosis/ Autophagy (autophagy)	RB1-inducible coiled-coil protein 1			Apis_mellifera	408358	LOC408358	RB1-inducible coiled-coil protein 1 isoform X4	XM_026443630.1
XP_026299443.1	Effectors	Hematopoesis and cellular response	Knot			Apis_mellifera	410694	LOC410694	transcription factor collier isoform X1	XM_026443658.1
XP_026299529.1	Effectors	Other Humoral response	Dopa decarboxylase			Apis_mellifera	408587	LOC408587	histidine decarboxylase isoform X2	XM_026443744.1
XP_026299596.1	Modulation	Serine Proteases/Serpins	Serpin 27A			Apis_mellifera	100578030	LOC100578030	antichymotrypsin-2 isoform X1	XM_026443811.1
XP_026299597.1	Modulation	Serine Proteases/Serpins	Serpin 27A			Apis_mellifera	100578030	LOC100578030	antitrypsin isoform X2	XM_026443812.1
XP_026299598.1	Modulation	Serine Proteases/Serpins	Serpin 27A			Apis_mellifera	100578030	LOC100578030	antitrypsin isoform X3	XM_026443813.1
XP_026299599.1	Modulation	Serine Proteases/Serpins	Serpin 27A			Apis_mellifera	100578030	LOC100578030	antitrypsin isoform X4	XM_026443814.1
XP_026299600.1	Modulation	Serine Proteases/Serpins	Serpin 27A			Apis_mellifera	100578030	LOC100578030	antitrypsin isoform X5	XM_026443815.1
XP_026299601.1	Modulation	Serine Proteases/Serpins	Serpin 27A			Apis_mellifera	100578030	LOC100578030	antitrypsin isoform X6	XM_026443816.1
XP_026299602.1	Modulation	Serine Proteases/Serpins	Serpin 27A			Apis_mellifera	100578030	LOC100578030	antitrypsin isoform X7	XM_026443817.1
XP_026299603.1	Modulation	Serine Proteases/Serpins	Serpin 27A			Apis_mellifera	100578030	LOC100578030	antichymotrypsin-2 isoform X8	XM_026443818.1
XP_026299604.1	Modulation	Serine Proteases/Serpins	Serpin 27A			Apis_mellifera	100578030	LOC100578030	antichymotrypsin-2 isoform X9	XM_026443819.1
XP_026299615.1	Effectors	TOLL pathway	zinc finger protein ush (U-shaped)			Apis_mellifera	100577801	LOC100577801	zinc finger protein ush isoform X3	XM_026443830.1
XP_026299616.1	Effectors	TOLL pathway	zinc finger protein ush (U-shaped)			Apis_mellifera	100577801	LOC100577801	zinc finger protein ush isoform X3	XM_026443831.1
XP_026299617.1	Effectors	TOLL pathway	zinc finger protein ush (U-shaped)			Apis_mellifera	100577801	LOC100577801	zinc finger protein ush isoform X3	XM_026443832.1
XP_026299618.1	Effectors	TOLL pathway	zinc finger protein ush (U-shaped)			Apis_mellifera	100577801	LOC100577801	zinc finger protein ush isoform X3	XM_026443833.1
XP_026299619.1	Effectors	TOLL pathway	zinc finger protein ush (U-shaped)			Apis_mellifera	100577801	LOC100577801	zinc finger protein ush isoform X3	XM_026443834.1
XP_026299620.1	Effectors	TOLL pathway	zinc finger protein ush (U-shaped)			Apis_mellifera	100577801	LOC100577801	zinc finger protein ush isoform X3	XM_026443835.1
XP_026299621.1	Effectors	TOLL pathway	zinc finger protein ush (U-shaped)			Apis_mellifera	100577801	LOC100577801	zinc finger protein ush isoform X3	XM_026443836.1
XP_026299622.1	Effectors	TOLL pathway	zinc finger protein ush (U-shaped)			Apis_mellifera	100577801	LOC100577801	zinc finger protein ush isoform X3	XM_026443837.1
XP_026299624.1	Effectors	TOLL pathway	zinc finger protein ush (U-shaped)			Apis_mellifera	100577801	LOC100577801	zinc finger protein ush isoform X6	XM_026443839.1
XP_026299626.1	Signaling	Stress response	NFAT homolog			Apis_mellifera	408354	LOC408354	nuclear factor of activated T-cells 5 isoform X1	XM_026443841.1
XP_026299627.1	Signaling	Stress response	NFAT homolog			Apis_mellifera	408354	LOC408354	nuclear factor of activated T-cells 5 isoform X2	XM_026443842.1
XP_026299805.1	Effector	Protease	Chitinase			Apis_mellifera	412273	LOC412273	probable chitinase 10 isoform X1	XM_026444020.1
XP_026299806.1	Effector	Protease	Chitinase			Apis_mellifera	412273	LOC412273	probable chitinase 10 isoform X1	XM_026444021.1
XP_026299844.1	Effectors	Coagulation	Annexin IX			Apis_mellifera	409068	LOC409068	annexin B9 isoform X1	XM_026444059.1
XP_026299845.1	Effectors	Coagulation	Annexin IX			Apis_mellifera	409068	LOC409068	annexin B9 isoform X1	XM_026444060.1
XP_026299846.1	Effectors	Coagulation	Annexin IX			Apis_mellifera	409068	LOC409068	annexin B11 isoform X2	XM_026444061.1
XP_026299960.1	Transcription factor	IMD pathway	relish	Nuclear factor NF-kappa-B		Apis_mellifera	552247	LOC552247	nuclear factor NF-kappa-B p100 subunit isoform X1	XM_026444175.1
XP_026299961.1	Transcription factor	IMD pathway	relish	Nuclear factor NF-kappa-B		Apis_mellifera	552247	LOC552247	nuclear factor NF-kappa-B p100 subunit isoform X2	XM_026444176.1
XP_026299962.1	Transcription factor	IMD pathway	relish	Nuclear factor NF-kappa-B		Apis_mellifera	552247	LOC552247	nuclear factor NF-kappa-B p100 subunit isoform X3	XM_026444177.1
XP_026299963.1	Transcription factor	IMD pathway	relish	Nuclear factor NF-kappa-B		Apis_mellifera	552247	LOC552247	nuclear factor NF-kappa-B p100 subunit isoform X4	XM_026444178.1
XP_026299964.1	Transcription factor	IMD pathway	relish	Nuclear factor NF-kappa-B		Apis_mellifera	552247	LOC552247	nuclear factor NF-kappa-B p100 subunit isoform X5	XM_026444179.1
XP_026299979.1	Signaling	IMD pathway	Ring and YY1 Binding Protein			Apis_mellifera	724913	LOC724913	YY1-associated factor 2	XM_026444194.1
XP_026300009.1	Recognition	Microbial recognition	scavenger receptor class B	SCR	SCRB	Apis_mellifera	412630	LOC412630	scavenger receptor class B member 1 isoform X1	XM_026444224.1
XP_026300183.1	Signaling	TOLL pathway	spaetzle 5			Apis_mellifera	725541	LOC725541	protein spaetzle 5	XM_026444398.1
XP_026300242.1	Effectors	Melanization				Apis_mellifera	725500	LOC725500	laccase isoform X1	XM_026444457.1
XP_026300243.1	Effectors	Melanization				Apis_mellifera	725500	LOC725500	laccase isoform X1	XM_026444458.1
XP_026300244.1	Effectors	Melanization				Apis_mellifera	725500	LOC725500	laccase isoform X2	XM_026444459.1
XP_026300245.1	Effectors	Melanization				Apis_mellifera	725500	LOC725500	laccase isoform X3	XM_026444460.1
XP_026300343.1	cysteine-type endopeptidase activator activity involved in apoptotic process	Apoptosis/ Autophagy (apoptosis)	apoptotic protease-activating factor 1/apaf-1/dark/			Apis_mellifera	409677	Cyp6as5	cytochrome P450 6AS5 isoform X1	XM_026444558.1
XP_026300389.1	receptor	JNK pathway	PDGF- and VEGF-receptor related			Apis_mellifera	100577091	LOC100577091	uncharacterized protein LOC100577091 isoform X1	XM_026444604.1
XP_026300390.1	receptor	JNK pathway	PDGF- and VEGF-receptor related			Apis_mellifera	102656830	LOC102656830	uncharacterized protein LOC102656830	XM_026444605.1
XP_026300395.1	Effectors	Antimicrobial peptides	defensin			Apis_mellifera	100576819	LOC100576819	putative inactive caspase B	XM_026444610.1
XP_026300412.1	Effectors	Antiviral defense	Argonaute2			Apis_mellifera	552062	LOC552062	protein argonaute-2 isoform X1	XM_026444627.1
XP_026300525.1	Effectors	Antimicrobial peptides		Lysozyme		Apis_mellifera	113218576	LOC113218576	lysozyme-like	XM_026444740.1
XP_026300526.1	Effectors	Antimicrobial peptides		Lysozyme		Apis_mellifera	724899	LOC724899	lysozyme	XM_026444741.1
XP_026300530.1	cysteine-type endopeptidase activator activity involved in apoptotic process	Apoptosis/ Autophagy (apoptosis)	apoptotic protease-activating factor 1/apaf-1/dark/			Apis_mellifera	725087	LOC725087	probable cytochrome P450 6a14	XM_026444745.1
XP_026300531.1	cysteine-type endopeptidase activator activity involved in apoptotic process	Apoptosis/ Autophagy (apoptosis)	apoptotic protease-activating factor 1/apaf-1/dark/			Apis_mellifera	107965400	LOC107965400	probable cytochrome P450 6a14	XM_026444746.1
XP_026300532.1	cysteine-type endopeptidase activator activity involved in apoptotic process	Apoptosis/ Autophagy (apoptosis)	apoptotic protease-activating factor 1/apaf-1/dark/			Apis_mellifera	727598	LOC727598	probable cytochrome P450 6a13	XM_026444747.1
XP_026300533.1	cysteine-type endopeptidase activator activity involved in apoptotic process	Apoptosis/ Autophagy (apoptosis)	apoptotic protease-activating factor 1/apaf-1/dark/			Apis_mellifera	727598	LOC727598	probable cytochrome P450 6a13	XM_026444748.1
XP_026300534.1	cysteine-type endopeptidase activator activity involved in apoptotic process	Apoptosis/ Autophagy (apoptosis)	apoptotic protease-activating factor 1/apaf-1/dark/			Apis_mellifera	726690	LOC726690	probable cytochrome P450 6a14	XM_026444749.1
XP_026300535.1	cysteine-type endopeptidase activator activity involved in apoptotic process	Apoptosis/ Autophagy (apoptosis)	apoptotic protease-activating factor 1/apaf-1/dark/			Apis_mellifera	113219203	LOC113219203	probable cytochrome P450 6a17	XM_026444750.1
XP_026300549.1	Effectors	Antiviral defense	aubergine			Apis_mellifera	725111	LOC725111	piwi-like protein Ago3 isoform X1	XM_026444764.1
XP_026300550.1	Effectors	Antiviral defense	aubergine			Apis_mellifera	725111	LOC725111	piwi-like protein Ago3 isoform X2	XM_026444765.1
XP_026300551.1	Effectors	Antiviral defense	aubergine			Apis_mellifera	725111	LOC725111	piwi-like protein Ago3 isoform X3	XM_026444766.1
XP_026300552.1	Effectors	Lysozymes	Lysozyme			Apis_mellifera	724120	LOC724120	paired mesoderm homeobox protein 2B	XM_026444767.1
XP_026300553.1	Effectors	Lysozymes	Lysozyme			Apis_mellifera	724120	LOC724120	paired mesoderm homeobox protein 2B	XM_026444768.1
XP_026300554.1	Effectors	Lysozymes	Lysozyme			Apis_mellifera	724120	LOC724120	paired mesoderm homeobox protein 2B	XM_026444769.1
XP_026300573.1	receptor	JNK pathway	PDGF- and VEGF-receptor related			Apis_mellifera	102654049	LOC102654049	putative gustatory receptor 28a	XM_026444788.1
XP_026300585.1	cysteine-type endopeptidase activator activity involved in apoptotic process	Apoptosis/ Autophagy (apoptosis)	apoptotic protease-activating factor 1/apaf-1/dark/			Apis_mellifera	412936	LOC412936	LOW QUALITY PROTEIN: uncharacterized protein LOC412936	XM_026444800.1
XP_026300601.1	cysteine-type endopeptidase activator activity involved in apoptotic process	Apoptosis/ Autophagy (apoptosis)	apoptotic protease-activating factor 1/apaf-1/dark/			Apis_mellifera	413083	LOC413083	probable cytochrome P450 6a14	XM_026444816.1
XP_026300602.1	cysteine-type endopeptidase activator activity involved in apoptotic process	Apoptosis/ Autophagy (apoptosis)	apoptotic protease-activating factor 1/apaf-1/dark/			Apis_mellifera	102653899	LOC102653899	probable cytochrome P450 6a13	XM_026444817.1
XP_026300661.1	Effectors	Antiviral defense	aubergine			Apis_mellifera	412427	aub	aubergine isoform X1	XM_026444876.1
XP_026300662.1	Effectors	Antiviral defense	aubergine			Apis_mellifera	412427	aub	aubergine isoform X2	XM_026444877.1
XP_026300663.1	Effectors	Antiviral defense	aubergine			Apis_mellifera	412427	aub	aubergine isoform X3	XM_026444878.1
XP_026300664.1	Effectors	Antiviral defense	aubergine			Apis_mellifera	412427	aub	aubergine isoform X4	XM_026444879.1
XP_026300738.1		Apoptosis/ Autophagy (autophagy)	Tectonin beta-propeller repeat-containing protein			Apis_mellifera	412224	LOC412224	tectonin beta-propeller repeat-containing protein isoform X2	XM_026444953.1
XP_026300858.1	Modulation	Serine Proteases/Serpins	Serpin 27A			Apis_mellifera	726320	LOC726320	serine protease inhibitor 27A isoform X3	XM_026445073.1
XP_026300868.1	Effector	Protease	Chitinase			Apis_mellifera	551344	LOC551344	probable chitinase 2	XM_026445083.1
XP_026300995.1	Signaling	TOLL pathway	tamo			Apis_mellifera	100577050	LOC100577050	uncharacterized protein LOC100577050 isoform X1	XM_026445210.1
XP_026301052.1	Effectors	Detoxification	Glutathione S-transferase			Apis_mellifera	409490	GstD1	glutathione S-transferase D1 isoform X2	XM_026445267.1
XP_026301053.1	Effectors	Detoxification	Glutathione S-transferase			Apis_mellifera	409490	GstD1	glutathione S-transferase D1 isoform X2	XM_026445268.1
XP_026301072.1	Effectors	Iron metabolism	Transferrin 3	Tsf		Apis_mellifera	726601	LOC726601	transferrin isoform X4	XM_026445287.1
XP_026301117.1	Recognition	Microbial recognition	Draper			Apis_mellifera	552479	LOC552479	protein draper isoform X1	XM_026445332.1
XP_026301118.1	Recognition	Microbial recognition	Draper			Apis_mellifera	552479	LOC552479	protein draper isoform X2	XM_026445333.1
XP_026301119.1	Recognition	Microbial recognition	Draper			Apis_mellifera	552479	LOC552479	protein draper isoform X3	XM_026445334.1
XP_026301120.1	Recognition	Microbial recognition	Draper			Apis_mellifera	552479	LOC552479	protein draper isoform X4	XM_026445335.1
XP_026301121.1	Signaling	TOLL pathway	spaetzle 3			Apis_mellifera	412205	LOC412205	monocyte to macrophage differentiation factor 2 isoform X2	XM_026445336.1
XP_026301123.1	Signaling	Serine Proteases/Serpins				Apis_mellifera	410624	LOC410624	serine proteinase stubble isoform X1	XM_026445338.1
XP_026301124.1	Signaling	Serine Proteases/Serpins				Apis_mellifera	410624	LOC410624	serine proteinase stubble isoform X1	XM_026445339.1
XP_026301125.1	Signaling	Serine Proteases/Serpins				Apis_mellifera	410624	LOC410624	serine proteinase stubble isoform X3	XM_026445340.1
XP_026301178.1	Signaling	Stress response	Cell wall protein DAN4			Apis_mellifera	412791	LOC412791	flocculation protein FLO11	XM_026445393.1
XP_026301229.1	Effectors	Detoxification	Glutathione S-transferase			Apis_mellifera	551908	LOC551908	cilia- and flagella-associated protein 47 isoform X1	XM_026445444.1
XP_026301230.1	Effectors	Detoxification	Glutathione S-transferase			Apis_mellifera	551908	LOC551908	cilia- and flagella-associated protein 47 isoform X2	XM_026445445.1
XP_026301231.1	Effectors	Detoxification	Glutathione S-transferase			Apis_mellifera	551908	LOC551908	cilia- and flagella-associated protein 47 isoform X3	XM_026445446.1
XP_026301235.1	Effectors	Detoxification	Glutathione S-transferase			Apis_mellifera	102655126	LOC102655126	uncharacterized protein LOC102655126 isoform X3	XM_026445450.1
XP_026301255.1	Signaling	Serine Proteases/Serpins	Serin/theronin protein kinase 10			Apis_mellifera	408519	LOC408519	serine/threonine-protein kinase 10 isoform X2	XM_026445470.1
XP_026301256.1	Signaling	Serine Proteases/Serpins				Apis_mellifera	725250	LOC725250	trypsin-7-like	XM_026445471.1
XP_026301257.1	Signaling	Serine Proteases/Serpins				Apis_mellifera	113219265	LOC113219265	trypsin-1-like	XM_026445472.1
XP_026301337.1	Recognition	Microbial recognition	Draper			Apis_mellifera	724466	LOC724466	uncharacterized protein LOC724466 isoform X1	XM_026445552.1
XP_026301338.1	Recognition	Microbial recognition	Draper			Apis_mellifera	724466	LOC724466	uncharacterized protein LOC724466 isoform X1	XM_026445553.1
XP_026301339.1	Recognition	Microbial recognition	Draper			Apis_mellifera	724466	LOC724466	uncharacterized protein LOC724466 isoform X1	XM_026445554.1
XP_026301340.1	Recognition	Microbial recognition	Draper			Apis_mellifera	724466	LOC724466	uncharacterized protein LOC724466 isoform X1	XM_026445555.1
XP_026301483.1	Signaling	IMD pathway	caudal			Apis_mellifera	406077	Antp	homeobox protein H90 isoform X1	XM_026445698.1
XP_026301486.1	Signaling	IMD pathway	caudal			Apis_mellifera	551594	Ubx	ultrabithorax isoform X1	XM_026445701.1
XP_026301487.1	Signaling	IMD pathway	caudal			Apis_mellifera	551594	Ubx	ultrabithorax isoform X2	XM_026445702.1
XP_026301502.1	Signaling	IMD pathway	caudal			Apis_mellifera	551506	LOC551506	homeobox protein H55	XM_026445717.1
XP_026301573.1	Effectors	Other Humoral response	Dopa decarboxylase			Apis_mellifera	410639	LOC410639	alpha-methyldopa hypersensitive protein isoform X2	XM_026445788.1
XP_026301628.1	protein ubiquitination	Other Humoral response	E3 ubiquitin-protein ligase MIB2 mind bond 2			Apis_mellifera	550708	LOC550708	E3 ubiquitin-protein ligase MIB1	XM_026445843.1
XP_026301693.1	Signaling	IMD pathway	caudal			Apis_mellifera	113219327	LOC113219327	uncharacterized protein LOC113219327	XM_026445908.1
XP_026301694.1	Signaling	IMD pathway	caudal			Apis_mellifera	410648	LOC410648	homeotic protein proboscipedia	XM_026445909.1
XP_026301754.1	Signaling	Apoptosis/ Autophagy (autophagy)				Apis_mellifera	113219359	LOC113219359	autophagy protein 12-like isoform X1	XM_026445969.1
XP_026301755.1	Signaling	Apoptosis/ Autophagy (autophagy)				Apis_mellifera	113219359	LOC113219359	autophagy protein 12-like isoform X1	XM_026445970.1
XP_026301756.1	Signaling	Apoptosis/ Autophagy (autophagy)				Apis_mellifera	113219359	LOC113219359	autophagy protein 12-like isoform X2	XM_026445971.1
XP_026301757.1	Signaling	Apoptosis/ Autophagy (autophagy)				Apis_mellifera	113219359	LOC113219359	autophagy protein 12-like isoform X2	XM_026445972.1
XP_026301899.1	Recognition	Microbial recognition	Ecdysteroid-regulated 16 kDa protein			Apis_mellifera	409193	LOC409193	microtubule-associated serine/threonine-protein kinase 3 isoform X1	XM_026446114.1
XP_026301900.1	Recognition	Microbial recognition	Ecdysteroid-regulated 16 kDa protein			Apis_mellifera	409193	LOC409193	microtubule-associated serine/threonine-protein kinase 3 isoform X2	XM_026446115.1
XP_026301901.1	Recognition	Microbial recognition	Ecdysteroid-regulated 16 kDa protein			Apis_mellifera	409193	LOC409193	microtubule-associated serine/threonine-protein kinase 3 isoform X3	XM_026446116.1
XP_026301902.1	Recognition	Microbial recognition	Ecdysteroid-regulated 16 kDa protein			Apis_mellifera	409193	LOC409193	microtubule-associated serine/threonine-protein kinase 3 isoform X4	XM_026446117.1
XP_026301903.1	Recognition	Microbial recognition	Ecdysteroid-regulated 16 kDa protein			Apis_mellifera	409193	LOC409193	microtubule-associated serine/threonine-protein kinase 3 isoform X5	XM_026446118.1
XP_026301904.1	Recognition	Microbial recognition	Ecdysteroid-regulated 16 kDa protein			Apis_mellifera	409193	LOC409193	microtubule-associated serine/threonine-protein kinase 3 isoform X6	XM_026446119.1
XP_026301905.1	Recognition	Microbial recognition	Ecdysteroid-regulated 16 kDa protein			Apis_mellifera	409193	LOC409193	microtubule-associated serine/threonine-protein kinase 3 isoform X7	XM_026446120.1
XP_026301906.1	Recognition	Microbial recognition	Ecdysteroid-regulated 16 kDa protein			Apis_mellifera	409193	LOC409193	microtubule-associated serine/threonine-protein kinase 3 isoform X8	XM_026446121.1
XP_026301946.1	Effectors	Lysozymes	Lysozyme			Apis_mellifera	410684	LOC410684	homeobox protein OTX1 A isoform X1	XM_026446161.1
XP_026301947.1	Effectors	Lysozymes	Lysozyme			Apis_mellifera	410684	LOC410684	homeobox protein OTX2 isoform X2	XM_026446162.1
XP_026301958.1	Signaling	Apoptosis/ Autophagy (autophagy)	Autophagy protein 5			Apis_mellifera	724279	LOC724279	cdc42 homolog isoform X1	XM_026446173.1
XP_026301960.1	Signaling	Apoptosis/ Autophagy (autophagy)	Autophagy protein 5			Apis_mellifera	724279	LOC724279	cdc42 homolog isoform X1	XM_026446175.1
XP_026301961.1	Signaling	Apoptosis/ Autophagy (autophagy)	Autophagy protein 5			Apis_mellifera	724279	LOC724279	cdc42 homolog isoform X1	XM_026446176.1
XP_026301962.1	Signaling	Apoptosis/ Autophagy (autophagy)	Autophagy protein 5			Apis_mellifera	724279	LOC724279	cdc42 homolog isoform X2	XM_026446177.1
XP_026302064.1	Effectors	Antiviral defense	Dicer-2			Apis_mellifera	726766	LOC726766	endoribonuclease Dicer	XM_026446279.1
XP_026302065.1		TOLL pathway	atypical protein kinase C			Apis_mellifera	413834	LOC413834	atypical protein kinase C isoform X4	XM_026446280.1
XP_026302190.1	Recognition	Cellular immune response	Down syndrome cell adhesion molecule-like protein			Apis_mellifera	408670	LOC408670	Down syndrome cell adhesion molecule-like protein Dscam2 isoform X8	XM_026446405.1
XP_026302191.1	Recognition	Cellular immune response	Down syndrome cell adhesion molecule-like protein			Apis_mellifera	408670	LOC408670	Down syndrome cell adhesion molecule-like protein Dscam2 isoform X9	XM_026446406.1
XP_026302199.1	Recognition	Cellular immune response	Down syndrome cell adhesion molecule-like protein			Apis_mellifera	408688	LOC408688	Down syndrome cell adhesion molecule-like protein Dscam2 isoform X1	XM_026446414.1
XP_026302200.1	Recognition	Cellular immune response	Down syndrome cell adhesion molecule-like protein			Apis_mellifera	408688	LOC408688	Down syndrome cell adhesion molecule-like protein Dscam2 isoform X1	XM_026446415.1
XP_026302201.1	Recognition	Cellular immune response	Down syndrome cell adhesion molecule-like protein			Apis_mellifera	408688	LOC408688	Down syndrome cell adhesion molecule-like protein Dscam2 isoform X2	XM_026446416.1
XP_026302202.1	Recognition	Cellular immune response	Down syndrome cell adhesion molecule-like protein			Apis_mellifera	408688	LOC408688	Down syndrome cell adhesion molecule-like protein Dscam2 isoform X3	XM_026446417.1
XP_026302203.1	Recognition	Cellular immune response	Down syndrome cell adhesion molecule-like protein			Apis_mellifera	408688	LOC408688	Down syndrome cell adhesion molecule-like protein Dscam2 isoform X4	XM_026446418.1
XP_026302204.1	Recognition	Cellular immune response	Down syndrome cell adhesion molecule-like protein			Apis_mellifera	408688	LOC408688	Down syndrome cell adhesion molecule-like protein Dscam2 isoform X5	XM_026446419.1
XP_026302205.1	Recognition	Cellular immune response	Down syndrome cell adhesion molecule-like protein			Apis_mellifera	408688	LOC408688	Down syndrome cell adhesion molecule-like protein Dscam2 isoform X6	XM_026446420.1
XP_026302206.1	Recognition	Cellular immune response	Down syndrome cell adhesion molecule-like protein			Apis_mellifera	408688	LOC408688	Down syndrome cell adhesion molecule-like protein Dscam2 isoform X7	XM_026446421.1
XP_026302207.1	Recognition	Cellular immune response	Down syndrome cell adhesion molecule-like protein			Apis_mellifera	408688	LOC408688	Down syndrome cell adhesion molecule-like protein Dscam2 isoform X8	XM_026446422.1
XP_026302208.1	Recognition	Cellular immune response	Down syndrome cell adhesion molecule-like protein			Apis_mellifera	408688	LOC408688	Down syndrome cell adhesion molecule-like protein Dscam2 isoform X9	XM_026446423.1
XP_026302209.1	Recognition	Cellular immune response	Down syndrome cell adhesion molecule-like protein			Apis_mellifera	408688	LOC408688	Down syndrome cell adhesion molecule-like protein Dscam2 isoform X10	XM_026446424.1
XP_026302210.1	Recognition	Cellular immune response	Down syndrome cell adhesion molecule-like protein			Apis_mellifera	408688	LOC408688	Down syndrome cell adhesion molecule-like protein Dscam2 isoform X11	XM_026446425.1
XP_026302211.1	Recognition	Cellular immune response	Down syndrome cell adhesion molecule-like protein			Apis_mellifera	408688	LOC408688	Down syndrome cell adhesion molecule-like protein Dscam2 isoform X12	XM_026446426.1
XP_026302246.1	signalling, local immunity	ROS pathway	1-phosphatidylinositol 4,5-bisphosphate phosphodiesterase			Apis_mellifera	724471	LOC724471	1-phosphatidylinositol 4,5-bisphosphate phosphodiesterase-like	XM_026446461.1
XP_026302253.1	cysteine-type endopeptidase activator activity involved in apoptotic process	Apoptosis/ Autophagy (apoptosis)	apoptotic protease-activating factor 1/apaf-1/dark/			Apis_mellifera	552418	LOC552418	cytochrome P450 6k1	XM_026446468.1
XP_391854.1	antiapoptotic	Apoptosis/ Autophagy (apoptosis)	glutamate receptor-associated protein			Apis_mellifera	408303	LOC408303	protein lifeguard 1 isoform X1	XM_391854.7
XP_391869.3	Signaling	TOLL pathway	spaetzle 6			Apis_mellifera	408317	LOC408317	uncharacterized protein LOC408317	XM_391869.7
XP_391908.4		Apoptosis/ Autophagy (autophagy)	RB1-inducible coiled-coil protein 1			Apis_mellifera	408358	LOC408358	RB1-inducible coiled-coil protein 1 isoform X2	XM_391908.7
XP_392090.4	Recognition	Microbial recognition	lysyl oxidase-like 2	SCR		Apis_mellifera	408544	LOC408544	lysyl oxidase homolog 3 isoform X2	XM_392090.6
XP_392102.4	Electron transport/ Detoxification of Reactive Oxygen Species	ROS pathway	thioredoxin			Apis_mellifera	408557	LOC408557	thioredoxin domain-containing protein 5 homolog	XM_392102.7
XP_392365.1	Effectors	Apoptosis/ Autophagy (autophagy)	Autophagy-related 6	Atg		Apis_mellifera	408834	LOC408834	beclin-1-like protein isoform X1	XM_392365.5
XP_392379.2	Recognition	Apoptosis/ Autophagy (autophagy)	Galectin			Apis_mellifera	408848	LOC408848	protein enabled	XM_392379.6
XP_392452.2	Recognition	IMD pathway	Peptidoglycan recognition protein	PGRP	PGRPL	Apis_mellifera	408924	LOC408924	peptidoglycan-recognition protein LC isoform X1	XM_392452.7
XP_392535.3		TOLL pathway	kurtz			Apis_mellifera	409006	LOC409006	arrestin red cell isoform X2	XM_392535.7
XP_392650.4	Signaling	JNK pathway	Mekk1			Apis_mellifera	409125	LOC409125	mitogen-activated protein kinase kinase kinase 4	XM_392650.7
XP_392715.4		TOLL pathway	Ubiquitin activating enzyme 2			Apis_mellifera	409191	LOC409191	SUMO-activating enzyme subunit 2 isoform X2	XM_392715.7
XP_392728.4	melanization	Melanization	prophenoloxidase activating factor			Apis_mellifera	409204	LOC409204	phenoloxidase-activating factor 2 isoform X1	XM_392728.7
XP_392750.1	Signaling	IMD pathway	caspar			Apis_mellifera	409226	LOC409226	FAS-associated factor 1 isoform X1	XM_392750.7
XP_392758.2	Signaling	IMD pathway	S-phase kinase-associated protein 1-related A			Apis_mellifera	409234	LOC409234	S-phase kinase-associated protein 1	XM_392758.7
XP_392826.1		TOLL pathway	small ubiquitin-related modifier 3			Apis_mellifera	409308	LOC409308	small ubiquitin-related modifier	XM_392826.7
XP_392901.2	Signaling	IMD pathway	bendless			Apis_mellifera	409386	LOC409386	ubiquitin-conjugating enzyme E2 N	XM_392901.7
XP_392920.1		Apoptosis/ Autophagy (apoptosis)	Deterin	IAP		Apis_mellifera	409405	LOC409405	baculoviral IAP repeat-containing protein 5	XM_392920.7
XP_392921.1		IMD pathway	nuclear transport factor 2			Apis_mellifera	409406	LOC409406	probable nuclear transport factor 2 isoform X2	XM_392921.6
XP_393029.2	Signaling	MAKP-JNK-p38 pathways	rolled			Apis_mellifera	409523	LOC409523	mitogen-activated protein kinase 1 isoform X1	XM_393029.7
XP_393127.4	Signaling	Serine Proteases/Serpins				Apis_mellifera	409626	LOC409626	chymotrypsin-2	XM_393127.6
XP_393161.3	Effectors	Lysozymes	i-type Lysozyme			Apis_mellifera	409663	LOC409663	lysozyme	XM_393161.7
XP_393347.3	Effectors	Other Humoral response	Dopa decarboxylase			Apis_mellifera	409857	LOC409857	ribosomal RNA small subunit methyltransferase NEP1	XM_393347.6
XP_393411.1	Signaling	IMD pathway	Ubiquitin-conjugating enzyme variant 1A			Apis_mellifera	409920	LOC409920	ubiquitin-conjugating enzyme E2 variant 2	XM_393411.6
XP_393635.1	Effectors	Lysozymes	Lysozyme			Apis_mellifera	410151	LOC410151	retinal homeobox protein Rx2	XM_393635.6
XP_393667.1		MAKP-JNK-p38 pathways	ebi			Apis_mellifera	410184	LOC410184	F-box-like/WD repeat-containing protein TBL1XR1	XM_393667.7
XP_393691.4	Signaling	JNK pathway	serine/threonine protein kinase hippo			Apis_mellifera	410208	LOC410208	serine/threonine-protein kinase 3 isoform X2	XM_393691.6
XP_393712.2	Signaling	TOLL pathway	Toll like receptor	TIR	TLR	Apis_mellifera	410229	LOC410229	toll-like receptor 6	XM_393712.6
XP_393713.3	Signaling	TOLL pathway	Toll like receptor	TIR	TLR	Apis_mellifera	410231	LOC410231	toll-like receptor Tollo	XM_393713.5
XP_393805.3	Effectors	Coagulation	villin/gelsolin/quail			Apis_mellifera	410324	LOC410324	villin-like protein quail isoform X1	XM_393805.7
XP_393815.4	Effectors	Hematopoesis and cellular response	glial cells missing			Apis_mellifera	410334	LOC410334	uncharacterized protein LOC410334 isoform X1	XM_393815.7
XP_394013.5	Cellular immunity	Hematopoesis and cellular response	Runt-related transcription factor			Apis_mellifera	410534	LOC410534	uncharacterized protein LOC410534	XM_394013.7
XP_394014.2	Cellular immunity	Hematopoesis and cellular response	Runt-related transcription factor			Apis_mellifera	410535	LOC410535	runt-related transcription factor 1 isoform X3	XM_394014.6
XP_394044.2		IDM pathway	Cullin1			Apis_mellifera	410565	LOC410565	cullin-1	XM_394044.7
XP_394098.5	Recognition	Cellular immune response	Eater			Apis_mellifera	410621	LOC410621	multiple epidermal growth factor-like domains protein 11 isoform X3	XM_394098.7
XP_394101.3	Signaling	Serine Proteases/Serpins				Apis_mellifera	410624	LOC410624	serine proteinase stubble isoform X1	XM_394101.6
XP_394115.2	Effectors	Other Humoral response	Dopa decarboxylase			Apis_mellifera	410638	LOC410638	aromatic-L-amino-acid decarboxylase	XM_394115.7
XP_394120.4	Signaling	IMD pathway	caudal			Apis_mellifera	410643	LOC410643	homeobox protein abdominal-A homolog isoform X2	XM_394120.7
XP_394313.1	Effectors	Detoxification	Microsomal glutathione S-transferase II			Apis_mellifera	410837	LOC410837	microsomal glutathione S-transferase 1	XM_394313.7
XP_394348.5		TOLL pathway	Activator of SUMO 1			Apis_mellifera	410872	LOC410872	SUMO-activating enzyme subunit 1	XM_394348.7
XP_394370.2	Signaling	Serine Proteases/Serpins				Apis_mellifera	410894	LOC410894	chymotrypsin-1	XM_394370.5
XP_394423.4	Effectors	Other Humoral response	Dopa decarboxylase			Apis_mellifera	410947	LOC410947	tyrosine decarboxylase	XM_394423.7
XP_394424.2	Effectors	Other Humoral response	Dopa decarboxylase			Apis_mellifera	410948	LOC410948	aromatic-L-amino-acid decarboxylase isoform X1	XM_394424.6
XP_394432.3	Signaling	IMD pathway	NF-kappa-B essential modulator			Apis_mellifera	410956	LOC410956	serine/threonine-protein kinase NLK isoform X3	XM_394432.7
XP_394485.2	Signaling	TOLL pathway	Cactus			Apis_mellifera	411012	LOC411012	NF-kappa-B inhibitor cactus	XM_394485.7
XP_394608.2	Signaling	Apoptosis/ Autophagy (autophagy)	Autophagy protein 5			Apis_mellifera	411134	LOC411134	cdc42 homolog isoform X1	XM_394608.7
XP_394855.4	Effectors	Antimicrobial peptides	defensin			Apis_mellifera	411381	LOC411381	caspase-3	XM_394855.6
XP_394976.4		MAKP-JNK-p38 pathways	Histone deacetylase			Apis_mellifera	411503	LOC411503	histone deacetylase Rpd3	XM_394976.7
XP_395048.4	Effectors	Antiviral defense	Argonaute2			Apis_mellifera	411577	LOC411577	protein argonaute-2	XM_395048.6
XP_395180.5	Signaling	TOLL pathway	dorsal			Apis_mellifera	411712	LOC411712	embryonic polarity protein dorsal isoform X1	XM_395180.7
XP_395252.2	Signaling	IMD pathway	akirin			Apis_mellifera	411785	LOC411785	akirin-2	XM_395252.6
XP_395296.3	Recognition	Microbial recognition	Hemolin			Apis_mellifera	411829	LOC411829	neuroglian isoform X1	XM_395296.7
XP_395319.2	Effectors	ROS pathway	Peroxiredoxin			Apis_mellifera	411852	LOC411852	peroxiredoxin-6	XM_395319.7
XP_395384.3	Signaling	JNK pathway	p38b			Apis_mellifera	411915	LOC411915	mitogen-activated protein kinase p38b isoform X2	XM_395384.7
XP_395497.3		IMD pathway	S-phase kinase-associated protein 2 Skp2			Apis_mellifera	412031	LOC412031	S-phase kinase-associated protein 2 isoform X2	XM_395497.7
XP_395581.4		Apoptosis/ Autophagy (autophagy)	autophagy-related protein 9A			Apis_mellifera	412115	LOC412115	autophagy-related protein 9A	XM_395581.7
XP_395667.3	Signaling	TOLL pathway	spaetzle 3			Apis_mellifera	412205	LOC412205	monocyte to macrophage differentiation factor 2 isoform X1	XM_395667.5
XP_395671.3	cysteine-type endopeptidase activator activity involved in apoptotic process	Apoptosis/ Autophagy (apoptosis)	apoptotic protease-activating factor 1/apaf-1/dark/			Apis_mellifera	412209	LOC412209	probable cytochrome P450 6a17	XM_395671.6
XP_395686.2		Apoptosis/ Autophagy (autophagy)	Tectonin beta-propeller repeat-containing protein			Apis_mellifera	412224	LOC412224	tectonin beta-propeller repeat-containing protein isoform X3	XM_395686.6
XP_395697.2	Effectors	Antimicrobial peptides	defensin			Apis_mellifera	412235	LOC412235	caspase-1	XM_395697.7
XP_395757.3		TOLL pathway	Deformed epidermal autoregulatory factor-1			Apis_mellifera	412296	LOC412296	deformed epidermal autoregulatory factor 1	XM_395757.7
XP_395770.1	Signaling	Apoptosis/ Autophagy (autophagy)	Autophagy protein 5			Apis_mellifera	412309	LOC412309	ras-related C3 botulinum toxin substrate 1	XM_395770.6
XP_395811.2		MAKP-JNK-p38 pathways	Histone deacetylase			Apis_mellifera	412350	LOC412350	histone deacetylase 3	XM_395811.6
XP_396085.3	Recognition	Microbial recognition	scavenger receptor class B	SCR	SCRB	Apis_mellifera	412630	LOC412630	scavenger receptor class B member 1 isoform X1	XM_396085.7
XP_396142.4	signaling	Apoptosis/ Autophagy (autophagy)	beclin 1-associated autophagy-related key regulator			Apis_mellifera	412687	LOC412687	beclin 1-associated autophagy-related key regulator	XM_396142.7
XP_396227.5	Effectors	ROS pathway	Peroxinectin-like			Apis_mellifera	412774	LOC412774	uncharacterized protein LOC412774 isoform X1	XM_396227.7
XP_396241.4	Recognition	Microbial recognition	scavenger receptor class B	SCR	SCRB	Apis_mellifera	412788	LOC412788	scavenger receptor class B member 1 isoform X1	XM_396241.6
XP_396645.4	Recognition	Microbial recognition	C-type lectin			Apis_mellifera	413195	LOC413195	alsin	XM_396645.7
XP_396692.3	Signaling	Cellular immune response	ras-like protein 3			Apis_mellifera	413246	LOC413246	ras-related protein Rap1	XM_396692.7
XP_396789.2	Signaling	TOLL pathway	Toll like receptor			Apis_mellifera	413344	LOC413344	exportin-5	XM_396789.6
XP_396819.2	apoptose	Apoptosis/ Autophagy (apoptosis)	apoptosis 2 inhibitor-like			Apis_mellifera	413374	LOC413374	putative inhibitor of apoptosis	XM_396819.7
XP_396835.3	Signaling	IMD pathway	caudal			Apis_mellifera	413391	LOC413391	homeobox protein MSX-2	XM_396835.7
XP_396869.4		Apoptosis/ Autophagy (autophagy)	Phosphatidylinositol 4-phosphate 3-kinase			Apis_mellifera	413425	LOC413425	phosphatidylinositol 4-phosphate 3-kinase C2 domain-containing subunit beta	XM_396869.7
XP_396892.2		MAKP-JNK-p38 pathways	Raf oncogene			Apis_mellifera	413448	LOC413448	raf homolog serine/threonine-protein kinase Raf	XM_396892.6
XP_396925.4	Effector	Protease	Chitinase			Apis_mellifera	413481	LOC413481	probable chitinase 10	XM_396925.7
XP_396933.1	Effectors	Hematopoesis and cellular response	Deoxyribonuclease II			Apis_mellifera	413489	LOC413489	deoxyribonuclease-2-alpha	XM_396933.7
XP_396993.3	Effectors	Melanization				Apis_mellifera	413551	LOC413551	mitochondrial coenzyme A transporter SLC25A42	XM_396993.7
XP_397181.1	Signaling	JAK/STAT pathway	Signal-transducer and activator of transcription protein at 92E			Apis_mellifera	413742	LOC413742	signal transducer and activator of transcription 5B	XM_397181.7
XP_397248.4	Signaling	IMD pathway	TGF-beta activated kinase 1			Apis_mellifera	413809	LOC413809	mitogen-activated protein kinase kinase kinase 7 isoform X1	XM_397248.7
XP_397273.4		TOLL pathway	atypical protein kinase C			Apis_mellifera	413834	LOC413834	atypical protein kinase C isoform X1	XM_397273.7
XP_397347.4	cysteine-type endopeptidase activator activity involved in apoptotic process	Apoptosis/ Autophagy (apoptosis)	apoptotic protease-activating factor 1/apaf-1/dark/			Apis_mellifera	413908	LOC413908	cytochrome P450 6A1	XM_397347.6
XP_397416.4	Recognition	JAK/STAT pathway	Macroglobulin complement-related			Apis_mellifera	413980	LOC413980	CD109 antigen	XM_397416.6
XP_623184.1		TOLL pathway	kurtz			Apis_mellifera	550791	LOC550791	arrestin homolog	XM_623181.6
XP_623199.2	Effectors	Stress response	Heat shock cognate 70 - Cb			Apis_mellifera	408706	LOC408706	heat shock 70 kDa protein 4 isoform X1	XM_623196.5
XP_623227.1		TOLL pathway	small ubiquitin-related modifier 3			Apis_mellifera	550834	LOC550834	small ubiquitin-related modifier 3	XM_623224.5
XP_623349.2	Effectors	Coagulation	Annexin IX			Apis_mellifera	409068	LOC409068	annexin B9 isoform X1	XM_623346.6
XP_623362.3	cysteine-type endopeptidase activator activity involved in apoptotic process	Apoptosis/ Autophagy (apoptosis)	apoptotic protease-activating factor 1/apaf-1/dark/			Apis_mellifera	550965	LOC550965	probable cytochrome P450 6a14	XM_623359.6
XP_623442.2		TOLL pathway	kurtz			Apis_mellifera	551043	LOC551043	phosrestin-2	XM_623439.5
XP_623456.1	Signaling	Apoptosis/ Autophagy (autophagy)	Autophagy protein 5			Apis_mellifera	551057	LOC551057	autophagy protein 5	XM_623453.4
XP_623539.1	Signaling	JAK/STAT pathway	Signal transducing adaptor molecule			Apis_mellifera	551140	LOC551140	signal transducing adapter molecule 1	XM_623536.6
XP_623571.3	Signaling	JAK/STAT pathway	Suppressor of variegation 2-10 / protein inhibitor of activated STAT			Apis_mellifera	551174	LOC551174	E3 SUMO-protein ligase PIAS3 isoform X1	XM_623568.6
XP_623595.1	cysteine-type endopeptidase activator activity involved in apoptotic process	Apoptosis/ Autophagy (apoptosis)	apoptotic protease-activating factor 1/apaf-1/dark/			Apis_mellifera	551197	LOC551197	probable cytochrome P450 6a13	XM_623592.5
XP_623625.2	Effectors	Coagulation	Annexin IX			Apis_mellifera	409533	LOC409533	annexin B9 isoform X1	XM_623622.6
XP_623727.2	Effectors	Iron metabolism	Transferrin 1			Apis_mellifera	551327	LOC551327	carboxypeptidase B	XM_623724.5
XP_623782.1		Apoptosis/ Autophagy (autophagy)	Autophagy-related protein 13 homolog			Apis_mellifera	551384	LOC551384	autophagy-related protein 13 isoform X1	XM_623779.5
XP_623903.2	Signaling	IMD pathway	caudal			Apis_mellifera	551506	LOC551506	homeobox protein H55	XM_623900.5
XP_623922.2	Effectors	Iron metabolism	Transferrin 1			Apis_mellifera	551524	LOC551524	zinc carboxypeptidase	XM_623919.5
XP_623951.1	Signaling	Apoptosis/ Autophagy (autophagy)	Autophagy protein 5			Apis_mellifera	551554	LOC551554	ras-related protein Rac1	XM_623948.6
XP_624002.4	Signaling	TOLL pathway	tube			Apis_mellifera	551608	LOC551608	serine/threonine-protein kinase pelle isoform X1	XM_623999.6
XP_624048.2	Signaling	Serine Proteases/Serpins	casein kinase II subunit beta			Apis_mellifera	551655	LOC551655	casein kinase II subunit beta isoform X2	XM_624045.5
XP_624207.3	Signaling	JNK pathway	TNF-receptor-associated factor 6			Apis_mellifera	551819	LOC551819	TNF receptor-associated factor 6	XM_624204.6
XP_624294.3	Recognition	Cellular immune response	C-type lectin			Apis_mellifera	551905	LOC551905	uncharacterized protein LOC551905	XM_624291.6
XP_624310.2	Recognition	Microbial recognition	Ecdysteroid-regulated 16 kDa protein			Apis_mellifera	551922	LOC551922	NPC intracellular cholesterol transporter 2 homolog a	XM_624307.6
XP_624354.1		Apoptosis/ Autophagy (autophagy)	phosphoinositide 3-kinase regulatory subunit 4			Apis_mellifera	551969	LOC551969	serine protease HTRA2, mitochondrial	XM_624351.6
XP_624417.1	Signaling	TOLL pathway	toll-interacting protein			Apis_mellifera	552034	LOC552034	toll-interacting protein	XM_624414.6
XP_624419.3	Signaling	JAK/STAT pathway	Suppressor of cytokine signaling at 36E		SOCS	Apis_mellifera	552036	LOC552036	uncharacterized protein LOC552036 isoform X1	XM_624416.6
XP_624520.1	Signaling	Apoptosis/ Autophagy (autophagy)	Autophagy protein 5			Apis_mellifera	552138	LOC552138	ras-related C3 botulinum toxin substrate 1	XM_624517.6
XP_624581.2	autophagy	Apoptosis/ Autophagy (autophagy)	WD repeat domain phosphoinositide-interacting protein 1			Apis_mellifera	552201	LOC552201	WD repeat domain phosphoinositide-interacting protein 2 isoform X1	XM_624578.6
XP_624693.1	Effectors	Apoptosis/ Autophagy (autophagy)	Autophagy-related 3	Atg		Apis_mellifera	552315	LOC552315	ubiquitin-like-conjugating enzyme ATG3	XM_624690.6
XP_624795.3	cysteine-type endopeptidase activator activity involved in apoptotic process	Apoptosis/ Autophagy (apoptosis)	apoptotic protease-activating factor 1/apaf-1/dark/			Apis_mellifera	552418	LOC552418	cytochrome P450 6k1	XM_624792.6
XP_624796.2	Signaling	Apoptosis/ Autophagy (autophagy)	Autophagy protein 5			Apis_mellifera	552419	LOC552419	ras-like GTP-binding protein RhoL isoform X1	XM_624793.6
XP_625035.2	NADH oxidoreductase	Apoptosis/ Autophagy (apoptosis)	Putative apoptosis-inducing factor Pyridine nucleotide-disulphide oxidoreductase			Apis_mellifera	413958	LOC413958	apoptosis-inducing factor 3 isoform X2	XM_625032.6
XP_625051.2	Signaling	Serine Proteases/Serpins				Apis_mellifera	552672	LOC552672	proclotting enzyme	XM_625048.5
XP_625189.3	Effectors	Melanization				Apis_mellifera	552811	LOC552811	laccase-5	XM_625186.5
XP_625223.2	NADH oxidoreductase	Apoptosis/ Autophagy (apoptosis)	Putative apoptosis-inducing factor Pyridine nucleotide-disulphide oxidoreductase			Apis_mellifera	552844	LOC552844	complexin isoform X1	XM_625220.6
NP_001167615.1	Effectors	Antimicrobial peptides				Apis_mellifera	727145	LOC727145	apidermin-like precursor	NM_001174144.1
NP_001078813.1	Effectors	Antimicrobial peptides				Apis_mellifera	100037419	Apd-3	apidermin 3 precursor	NM_001085344.1
NP_001078814.1	Effectors	Antimicrobial peptides				Apis_mellifera	551367	Apd-1	apidermin 1 precursor	NM_001085345.1
NP_001011582.1	Effectors	Antimicrobial peptides				Apis_mellifera	406093	LOC406093	apisimin precursor	NM_001011582.1
NP_001011617.1	Effectors	Antimicrobial peptides				Apis_mellifera	406144	LOC406144	abaecin precursor	NM_001011617.1
NP_001011613.1	Effectors	Antimicrobial peptides				Apis_mellifera	406140	Apid1	apidaecins type 14 precursor	NM_001011613.1
