# Supplementary material for: Metagenomic and gene expression patterns in declining commercial honey bee colonies
Source: Sci Rep. 2026 Mar 3;16:11642. doi: 10.1038/s41598-026-42605-w (PMC13061895; doi:10.1038/s41598-026-42605-w)
Supplement: Supplementary file 4 — Supplementary Material 4 [file 41598_2026_42605_MOESM4_ESM.csv]

ColonyID	library	Strength	Operation	NCBI_Accession
C11	XJE01_20230630_A00904_IL100299767_N4UD-B08_L001	Weak	F	SRR36099052
C12	XJE01_20230630_A00904_IL100299768_N4UD-C08_L001	Weak	E	SRR36099046
C13	XJE01_20230630_A00904_IL100299769_N4UD-D08_L001	Weak	E	SRR36099045
C14	XJE01_20230630_A00904_IL100299770_N4UD-E08_L001	Weak	E	SRR36099044
C15	XJE01_20230630_A00904_IL100299771_N4UD-F08_L001	Weak	E	SRR36099043
C21	XJE01_20230630_A00904_IL100299772_N4UD-G08_L001	Medium	B	SRR36099042
C32	XJE01_20230630_A00904_IL100299773_N4UD-H08_L001	Medium	A	SRR36099041
C33	XJE01_20230630_A00904_IL100299774_N4UD-A09_L001	Medium	C	SRR36099040
C45	XJE01_20230630_A00904_IL100299775_N4UD-B09_L001	Strong	C	SRR36099039
C49	XJE01_20230630_A00904_IL100299776_N4UD-C09_L001	Strong	D	SRR36099051
C50	XJE01_20230630_A00904_IL100299777_N4UD-D09_L001	Strong	D	SRR36099050
C52	XJE01_20230630_A00904_IL100299778_N4UD-E09_L001	Strong	D	SRR36099049
C54	XJE01_20230630_A00904_IL100299779_N4UD-F09_L001	Strong	D	SRR36099048
C57	XJE01_20230630_A00904_IL100299780_N4UD-G09_L001	Medium	G	SRR36099047
C6	XJE01_20230630_A00904_IL100299766_N4UD-A08_L001	Medium	F	SRR36099053
