# Supplementary material for: Metagenomic and gene expression patterns in declining commercial honey bee colonies
Source: Sci Rep. 2026 Mar 3;16:11642. doi: 10.1038/s41598-026-42605-w (PMC13061895; doi:10.1038/s41598-026-42605-w)
Supplement: Supplementary file 5 — Supplementary Material 5 [file 41598_2026_42605_MOESM5_ESM.fa]

>Medium.G.57.Contig1
CTTCCGATCTCGTCTTCATAACTTCCTAGCGTCTGCCTCGTGTGGTTACTGGTAATTGGCCGCAGGTCATCCCACACAACATGGTTAAGCTCGTATTCGCTGCCCTCATTGCGCTGTATCTTGTTTGCCAGGTCCCACCTATATCGTATTGGATTGAGGACTGGATTGACGACTTTGATACTATGTGCAGCTATGAGTACGCTGCTGCTGACGCTTACAACTCGTTCGTACACAAGCATCGCGTCGCCGCGTATGCCGCTGGCGTGCGTGTTTACCGTTATCGCACACCTTGGTATTGTGTCGCCTCTCGTACAGTGCCGGTTGTCCATCCGTTTGGCTGGCTCATGGCTAGGTACGAGTCAACCACCTACCATGTTAGCGAGTTGCTCGACCGCCTTGGCATTGCTAATGCTACTCTCAGTGACGGTTTGCGTGTTGTCGCTGAGACGGCCTTTACTGCGTATATGTATTACCAGATAGTTTGGTTTCAGCTCGTTTTCATCATTCTGCTCACTGGTTCGTTCATTGCCATCGTGTGTTCGAGCCGTGTCAGGGTGGTGCGTGTTCGCAATCGTGTACGTGGTTATTCTGTGGCCGAGTTGCGGGCCGAGTTTGAGGATGCTATATCTGATGTCAATGCCCCTCCGTCTCGAGGTCATTCGGGTCTTACGTTTCAGCGCAAAGTTGTTGAGTCGTGGTGCCTCGATCAGCTGCTGCGCTACTTCCGCCATGTTCGGTTCGTGTCGGCCACTTGCGACCGTTGGGCCGAGCTCGGTCACCGCATCCATCGTTGCGCTCCGGTTGTCATGGACGGATCATTTGTTCCTGAGGCCCATCATGGGGGTATTGGATGTTGTCGGGCCCCTTCAAATTGCCCGGACCGATATGACATCCCTGCTTGTGTCTTAAGTCATGTGGATTACTACATGTCTCCTGATCAGCTTGCTTCAGTTGTGGTCGGGCCCACCTTCATAGTTAACCATGATTATTCGTGTGTTGACTCTCTATCTGTGGCTGAAACTAACATTCGTGCCGCCGGTGGACTTATCACGTCCTCTGTTCGCGATGGGCCCGTCTACGGGCCGCACCCATACCACTTATGGGACAATGAGGGTGTTGTTGTCTCTTCGACCGGTGCGTTTCGATATTATCGAATTGGCCGGCTGTTTGACACCACGCTTTATTACGCGTTCCCAGTGGCTGGCACGTACACCCGCGACGATCCTACCAACTTGCGTCGCTCTACTGTGGGTGATTTTCATTATTATTCTCCTCATGAAAAGAGGTTCATCAGCTATTCTGTTGATGGAAACAGCTATCATGTGTTTGGTGTGTCCGTCCCGCGGTCTCTGGCTGATTATTGCGCCGCAACCTTTTGTCGCTCTGCTCGCGATGATAAATTCTACGATAGTTTGCGATCATATTACCAAAATCGCTGTCGGGCAATTGGGTTCACGGATGCCCGTGACACATTGATATTAGATTTTATAATTCACTTGTGCGATGAAGCAAGTCTCAAGACGTTTGGCTTTTCGCGCCTTTCTACCGCCCCTTCCTCATGGACGGCGTATTGCCTGTCATGGGTGCTCGTCAAGTTCAACCACATCATGCCTCTCGCTCTGACGTCTTTTACTGTCGGCGCGCTGCACCGCTTCTTTGGCGCGAAGGCCGCCCCGTGGAACTGGGCTTCCATTCACCTGCCCACCTATGACATGGTTACTTCCCCTTTCCGTCTGAAAATGTTCGGGCGCAATCCGACCACGTTCAATCTCGAGCGGTTTCGTGCTGAGGCCACGGTTGTTGGTACCCCCAATCTTGGCCAGTCTGCCGCGGGTGCCAGCCAAGACAGTGACAAACATGATATCCAGCTTGGTCACCCGGGTACTGCGGCCGGTTCCGTCTCCTCATCCACGTTTAGTGACAGCGCTTCGGCGTCAGACGACGTATTACTCGACCACGAATCCGGGTCTATTCTTGACGACTCTTTCTGCTCGAGCTCGCCGACGTACGGAAGTTCTGGAGTACTGTCTAACAAGGGCAAAGCAAGGCGCAAGCCCCATCGACCTACAAACCGTGACCCCGATCGTAACCAAGAGCACAACATTTGTCATCCCAAGAGAACCACTTACGCAGATTGCCCCGACCCAACTGCCTCGTGCGGACCTCATTTCTTCATGTCAGTGTGTGAGCGCGATGAGTCGGTGCCTACTCTCTTCCATGCACATGCGGTGGGAGGTGAAGATATCACCCACGTCGTTGAGCCTGATTTGGGAATCGCTATATCAGAACGCTTTAGTGCTTCGCAGCTACGCCTCCTCAGCTGGTCTATCGACGGAGTATTTAACACTTTATCTCGCGCCGCCACTTCCTCATTTGTCGAGTCGTCATTGTTGTCTTTATTACGATTTATGCAACAAGTACCTACAACTCAGCCCTCTGCAGAAGCTCGCCGGTGTCTTCTATTTGGTGGCCCTAGACAGAGATTTAAAGGATACGATACCTTTGACCTTGGATTCATGGGTATCTCGGTACCCACTAGCAAGACAGCGGGAGTTGCGTCTTGCTTACGAGAAGTTGCGCGGCAGCATGCTTGTGCAGACAGCCCACACGAAGGTCCGAAACTTCATTAAGGTTGAACCTATGGCCAAATGTTCCGACCCGCGAAACATATCGCCGCGAAATGATGCCACTCTCGCTACATTGGGTCCTTACTTTTCTGCTATTGAGCACCGCGCCTCTGCCCTCCCGTTTCTCATTAAGGGTTGCGATATTCCCTCGCGTGCTGTCAAGATGTCGAGTTTGCTTGGGTGGCCCCACTATTATGAGATCGACTACTCCCGATTTGATTTGTCTATAAGTGCTGAGGTCATATCGCAATATGAACATGCTTGGGTGTCCCTGGTCTATCCGCCCCTTATCCATCCCAGATTCTGGCAGACCCTTGTCGCCACACTTGTCACCTCGGGATTTAGTGAGTATGGTATTACCTACTCGTTGCCCGGGTCTCGATGCAGTGGTGACCCTCATACGTCTGTCGGCAATGGCCTCCTTAACGCGTTCCTCACATGGCTTGTTACGTATGACAAGGACGCGGTTTTCTTTTGCGAGGGAGATGACGGAATTATTGGTTGTTCCACACCCATGGGTGGTGAGATCGAGATCATTCCCGACCTCGGCTTCATGCTTAAGATTGATCATTACCGTCACGTTGACGACTGTTCGTTCTGTGGTATGTACCTTTTGGACTGCCGTGGTGCGTTGGGTATGTATTCTGACCCCTTGCGCACGTTGTCCAAGATACACGTTTGTTGTGCTGATGGTCTTTCCAATAACCTTATAGTGGCTAAGGCTCTCAGCATTTTAAATCTTAACCCGTCTACCCCCATTATCACTGCTTTTTGCCGCCACATACTGAATGTCGTTAGGTCCAGACTACTTAACCCGCGAAATCGTAACAAACTAGTATTGGCCGTTCGCCGCATCGCCCCTTGGATGGTTCACATTCCGTTCAAAGTCGTCCCCGACTATAGCGAACCCTGCCCTGAGATGCGGGCCGCCTTCGCTGCCCGCACCGGTATATCTCCTGCACTGCAGTTACAGTATGAGGAATACTTGTTGGCTTTACCGTTCGTTCCTCGACGGTATGCCCTTTTGAAGCGTGACGTCGAGATTGATGGCCTGCGTACGGCCCTATTGGGCGATGTTAAGTCTGTTCTTTACGCGTAGGTTATAGAAACTTTATTATTGCTATGAACCAACAACAATCTACTACATCAACGCGCTTAGCGCGACCTTCCCCCCAAGCTCCTACCTCCCGTTCTGCTCGTCGCCGACGTAATCGGCGTCGCAGGAACGGCACCGCTGCCGCTGTTGGCCCGGTTGCTATTCAGCCTTCTCGCATTACACGTCGTACCGTCACCAATCTCACCAGGCGACCATTCACCATATCATCTGCTGGTCTTGCCTGGCTTCGACAGTACCTTAATCCTATGGGTCCTTCCATGTCCAGTGTTGCCGGGTTTCCTGATGGTTCTGCCGTCACCACTTGCATAGCCGATTACTCCAACAATTTCAACATCTCTTTCCCACCCCGTGAGGCTATCTACTGTACTGGCACCAATTCCGAAAATCAAGCTACGCTGCTTGATGCTGCTACTTATGCTAAGATAGATGCCTGGACCAAGGCCGATATTACTCTTTGCATCCTTGCCTTGCCCATGCTCCGCAACGTGGCCATGGTCCGGCTGTATCCTACCACGCCAACTGCCTTCACATTGAGTGATGGCATTCCCAACTTTGTCCAGCGTTTCCCTAATTGGAGCGCTTTTACCACAGAAGGCAAGTTGTTGAATAATGGTGACTCTCCAGGATACATTCAATCTTTTATTTACTTGCCTAATGTGGACAAGCATTTGTCTGCTGCCAGGGGTTACAGGTTATTATCTCGCGGTTTGACTGGTATCTTCACTGCCCCGTCTCTCGAGACTCAGGGATTTGTCACTGCTTGTCAATATTTGGCACAGGGCACGGTCCTCACGCAAACAGTTGGCAATGACTTTGTTCAATCAGTCGAGGTCAATGCCGATAAGACCGTGAAGAATGTTGCCGGCAAGCGACTCCACTATTCTGGGCCACCTAAGTACGTGTTTCCCCTTGAAGGCGATAATTGTGCGCCCTCTTCTTTGGTTGAGACCTACCATCAGGCGTATCAGGCCCGTGCCGTGGATGGCTTTTACATGCCATTGTTGTCCTCTTCTCGTGATAACCCGTTCCAGTCCCCTCGACCGCAACCTATTGCTGTATACAATAGATGGTACTATCGTGGCTGTTTGGATCCCGTCCCTGCATCGAAATATGCCGACGGTCCTTCTCAGTACTTCTACGACCTCAATTTGGCTGACGACGTCGCCCCGCTGTACAACACTGGTGTTGTGTGGATGGAGGGCATTTCCCCGAACTTTTCACTTAAGTTGAAGACGCGTACCGTGATTCAATACATTCCCACGTCTGGCTCTGTGCTTGCCAACTTTACGAGACACGAGCCCACTTACGATCAGATTGCCCTTGATGCAGCTGACCGTGTCAGGAGCATGATGCCCCATGCCTACCCGGCCGCTTACAACGACTGGGGCTGGCTCGGCGATCTGCTCGACTCAACCTTGTCCACGTTGCCTGGTATTAGTATGGCGTACCGATTTGCTAAGCCGCTTATCAAGCCGGCTTGGAATTGGCTCGGTGGCAAGGTGTCCGATTTCTTTGGGAACCCCGTGTCGCGTGATGGTGACATATTCTATGACGCCAAATGAAGGAGACGCAATCTCTAATTATTAGAAATTTTGATTTCGGTATGCCAGCGTTATACGCCTTTTACATTCTATTTGTTCTTGTGTGGTTACTGGTAATCAGTCGCAGACTGTTCCACACTATGCCTACCCGCGGTTCGTACAGTTCCATGCTTGCTACTGAGTGTTTACGTGCGCAACTCGCCATGGCGCGTCAAGTTGCCGATTATTTGTGTGTCGAGCGCGTTTACGTGTTCGACACGACCGGTTTCTTTGACGCTGCTTCTGTTCACCTTACTTCTTCCGGCCTTCGTTACCGCTCTCGTGATGGGCATGTTGCTGTGCTCTCCCTCGCCGCACAGGCAATTCTTCCGAGAGCTGACCCGAACGTGTATCAACAGATAGCGCGATGTCGGTTGATCAGCTCTGCTCACGGACTTTGCCTAGACACACCTCAATCCACGTCCAGTTGCGTGGCTGATTCAGCTCCGCGCGGACGTGACGAAGTGGACGGCTAGCCAAGTCTTCCTCGTTGTATTTGCGGTTTAGCCGTTGGCTTGGCCATGTAATTGCTACCGCATACTCTCTTTACCCCCAGACTGGGCTCCCAGTTGGCGTGATCGCCTGGACCGCCTGTAACGGCTTTCCATGGGGTAGGCTAGGGCTCGCACTTCCGAGTTCCTTAAAGGCTGGTAAGCCTCCTTAAAGTTTCCCCGCAAGGATCCGCAACAATTGGTGGTTGTGGAGGACGTTTGACAGTGTTGGTTGTTGCGACACTATAGCCCAG
>Medium.G.57.Contig2
CGACACACAAATAGTCGGCAACCTGACGCGCTAGGGCTATACTGTCGCAACCACCAACAGTGTTGAACGTCCCCTGTGACAACCACATGACACAGGACCTTACGGGGAAACTTTAAGGAGGCTTACCAGCCTAGGTGACAGCTGATAAGTGAATCAACCATCAACCTCATCACGACCGCGGTCTGCAGCATCAGTGGCGCTGCAAGACTCGGGACGTGGCGTCTCAAGGCAAAGCCCGTAAGCCGCATTAGTTAAGCGACAGCGGGCAATTTGCTGATAGACATTAGGGTCAGCCATAGGCAAAATTGCCTGAGCTGCCATGGACAATACGGCAACATGACCCTCTCGGGAGCGGTAACGCAGCCCGGAAGAGGTCAGATGAACAGACGCACTGTCAAAGAAACCGGTCGTGTCGAAAACGTAGACGTGATCGACACACAAATAGTCGGCAACCTGACGCGCTAACATAAGCTGAGCGCGAAGGCACTCAGTAGCGAGCATTGAACTATAGGAACCGCGAGTAGGCATAGTGTGGAACAGTCTGCGACTGATTACCAGTAACCACACAAGGAGGAAAAGAACGTACAAAGTAAGTACGATAGGCATCACGAAATCAAAGATTTCTAACTACCGGAGATTGCGCCTCCATTACTTAGCGTCGAAATAGATGTCTCCGTCACGGGACACAGGATTACCAAAGAAGTCTGATACCTTACCGCCAAGCCAATTCCAAGCAGGCTTGATAAGAGGTTTAGCAAAACGGTAAGCTGTGCCGATGCCGGGAAGCATGGACAGAGTGGAGTCAAGCAAATCGCCCAACCAGCCCCAATCATTGTAGGCTGCGGGATACGCATGTGGCATCATGTTCCTGATGCGATCGGCAGCATCAAGAGCCACCTGATCGTAAGTGGGCTCATGTCTGGTGAAGTTAGCCAGCACAGATCCAGAGGTTGGGATGTACTGGATGACAGTGCGGGTCTTGAGCTTTAGAGAAAACTTTGATGAAATACCTTCCATCCACACCACACCAGTATTAAATCGCTCAGCAACGTCATCAGCCACATTTAAATTGTAGAAGTACTGAGAGGGACCATCCGCAACTTTGTCGGCAGGGACAGGGTCCAGACATCCTCTATAGTACCACCTATTGTAAACAGCTATAGGCTGTGGCTTCGGGGAGCAAAACGGATTGTCGCGTGATGAAGACAGAACGGGCATGTAAAACCCGTCAACAGCACGCGCCTGGTAAGCCTGATGGTAAGTCTCAACGAGCGAGGAGGGGGCACAATTGTCGCCCTCAAGAGGAAAGACATACTTAGGAGGACCGGAATAATGAAGACGTTTACCATTCACATTCTTCACGGTCTTGTCAGCGTTAACTTCGATTGATTGTACGAAGTCGTTGCCAACGGTTTGAGTTTGCAGAGATCCCTCAGCCAAATACTGGCAAGCAGTGACGAAACCCTGTGTCTCAAGGGAGGGTGCAGTGTATATACCAGTGAGACCGCGAGACAGCAAGCGATAACACCGAGCCGCGGACAAATGCTTGTCAACGTTAGGCAAATAGACAAAGGACTGTATATACCCAGGGGAATCGCCATTATTGAGGAGTTGGCCCTCAGTGGTGAAAGCACTCCAATTGGGGAATCGCTGGACAAAATTGGGTATACCATCACTGAGAGTGAATGCCGTCGGAGTAGTTGCATAAAGACGCAACATTACCACGTTGCGGAGCATAGGAAGAGCAAGAATGCAGAGGGTTATATCGGCCTTAGTCCAGGCATCTATTTTCGCGTAGGTAGCGGCATCCAACAAAGTGGGCTTCTCACTGGAGTTTGAACCAGTGCAATAAATAGCCTCACGAGGTGGGAAGGAGATGTTAAACGTATTGGTATAGTCAGCAATACAAGTAGTTACGGCAGAGCCATCGGGGAAACCAGTAACACTTGACGTAGACGGACCCATAGGGTTAAGATACTGCCGCAACCATGCGAGACCAGCCGTAGTAATGGTAACAGGTCGCTTGGCCAAACTAGTGGCCACGCGTCGAGTGATGCGTGAAGGCTGAAGCGAGACAGTGCCAGCCAAGGCAGGGGTGTTTTGCCTGCGACGGCGCGCTCGTCGTCGACGTGACGACCGCGACGCGGCTGGCATGGAGCGTGGGCGCGGGAGGCGCTGTGTTGAATTGGGTTGTTGTTGTTGTTGATTCATGGCAAGTATAATTTCTATTAATCACGCGTAAAGAACAGACCGAAAATCGCCCAGCAAAGAGGTGCTCAATCCATCCAGCTCAATGTCACGCTTAAGAAGAACGTAACGGCTGGGCACAAATGGAAGCGATAAGAGGTATTTTTCATATTGACACTGCAAAGCAGGGGAGATGCCGGTGCGTGCGGCAAAAGCAGCGCGCATTTCAGGGCAAGGCTCACGATAATCTGGCACATATTTGAATGGGATGTGAACCATCCAAGGAGCCACTCTCTTGACGGCAACGGCGAGTCTGTTACGATTTCGCGGGTTAAGCAACTTAGACTCGACGACGTTTAAAATATGTCGACAAAACGCAGTAATGATGGGTGTGGAGGGGTTGAGGTTCAGAACGCTCAGTGCCTTAGCAACTATAAGGTTGTTGGGTAACCCATCAGCGCAACAAACATGAATTTTGGAAAGTGTGCGCATGGGATCCGAGTACATGTTCAATGAACCACAACTGTCGAGTAGATACATTCCACAAAATGAGCAATCATTTATATGATCATAACGGTCAATCTTCAGCATAAAGCCCAAATCAGGGATGATTTCAAGCTCGTCCCCAATGGGCACCGAACAACCGATGATACCATCATCTCCCTCGCAGAAATAGGCACAATCCTTATCGTAGGTAATGAGCCAAGTAAGGAACGCATTTAGGAGACCATTGCCCACAGAGGTGTGGGGGTCACCGCTGCAGCGGGACCCTGGGAGAGAGTATGTAATGCCATACTCACTAAAGCCCGACGTCACCAAAGTAGAAACAAGGGTCTGCCAGAAGGTAGGATGGGAGAGAGGTGGGTAAACCAAGGAGACCCAAGAGTGCTCATACTGAGATATAACTTCAGCACTGATAGACAAATCGAAGCGCGAGTAGTCGATTTCATAGTAATTGGCCCAGCCCAACAAGCTAGACATCTTCAGACAACGGGCAGGTATATCACAACCCTTGATAAGGAACGGGAGCGAAGACGCTCGGTGCTCGATTGCAGAAAAGTACGGACCAAGTGTAGCGAGAGTAGCGTCATTACGAGGCGAGATGTTTCGTGGATCAGAACATTTAGCCATAGGTTCAACCTTAATGAAGTTTCGAACCTTCGTGTGGGCTGTCTGCACGAGCATGCTGCCGTGCAACTTCTCGCAGGCAAGCCTCAATTCCTTTTGTCTTGTCTGAGGGTACCGCGATACCCATGAATCCAAGGTCAAAGGTGTCGTATCCTTTAAATGACTGTCTAGGACCACCGAATAGAAGACTCCGGCGAGCTTCTGCAGTGGACTGAGTTGTTGGTACTTGTTGCATAAATCGTAATAAGGACAGCAGCGACGATTCGATGAACGAGGAGGTGGCGGCGCGAGATAAAGTGTTAAGTATTCCGTCGATAGACCAGCTAAGGAGGCGTAATTGCGAAGCATTAAAGCGTTTTGATATAACCGCTCCCACGTCTGGCTCAATAGTGTGGGTGATATCCTCACCTCCCACCGCGTGTGCATGGAAGAGAGTAGGTATTGACTCGTCCTGCTCACACACCGACATGAAGAAATGAGGTCCGCACGAGACAGTCGGGTCGGGGCATAACGGGTAAGTGGTTCTCTTGGGATGATGAAGACTGTACTCATCGTGAGTACGGGTGTTATCTCGCTGAGATCTATTGGACTTGCGCCTTGCCTTGCCTTTGTTAGGCAATACTCGAGTACCTCGGCTCGCTTCCGACTCGACGGCGTCAGGGTTGGCATGAACGAGGTTGGACTGATCGTCGAGTAATAAGTCACTCGACGTCTCAGTGGAGTCACCAAACGTGGATGAGGTGATGGTACTGGGCGAAGAACTCGAGTGACAAGACTCGAGATCATATTTGTAACTGTTTTCGCTGGTACCCGCGGTAGACTGGCCAGGACTGGGGGCACCAGCAATCGTGGCCTCAGCACGAAATCGCTCTAGGTTGAACGTGGTAGGATTGCGCCCAAACATCTTCAATCGAAACGGAGACGTAACCATATCATAGGTGGGGAGGTGAATGGACGCCCAGTTCCAGGGTGCTGATTTAGCACCGAAGAATCTGTGCAACGCACTGACCACAAATGAAGTCAGGGCGAGGGGCATCATGTGATTCACCTTTACCAAAACCCACGACAAACAATAAGCTGTCCATGAAGATGGAGCGGCAGACAAACGGGAGAAGCCGAACGTTTTAAGACTAGCTTCATCACACAAATGTATGATGAAGTCGAGTATGAGCGTATCACGAGCATCGGTAAAGCCAATAGCACGGCACCGATTCTGATAGTATGATCGCAAACTATCGTAAAACTTATCATCGCGAGTGGCGCGGCAGAATGTGGCCGCGCAATAGTCGGCAAGAGATCTGGGAACAGAAACACCGAACACTTGATAATGCGTACTGTCAGCAGAATAGCTAACAAAGCGCTTTTCATGGGGTGAGTAGTAATGCATATCCCCAACAGTAGATCGACGCAGGTTATTAGGGTCATCGCAAGAATAAGTACCGGCAACCGGGAACGCATAATACAACGTTGTGTCAAACAAGCGGCCAACGCGATAATAACGAAACGCCCCAGTAGAGGAGACAACCACACCCTCACTGTTCCAAGAATAATAAGGGTGAGGCCCATAGACAGGACCATCACGAACAGTAGAAGTAACAAGACCATCAGCTGTGCGTATGGTAGTCTCGGCGACAGACAAAGTGTCGGGGGTGGCGTAGTCGTGATTTACTATAAAGGTGGGGCCGCTGACGATGGAAGCCAATTGTTCCGGTGACATGTAATAATCCGCATGGCTAATCAGGCAGGCGGGTATGTCATAACGGTCAGGACAAGCGGAAGGATGGCGGTGACATGCGACGCCTCTGTCGCACCCCTCAGGAACAAACGAGTTGTCCATAACAACTGGTGAACAACGGTGAACCCGATGACCCAACTCCAACCATCGTGTCTGAGCCGCAGAAACAAAACGGAGGCTGTGGAAGTAGCGCATTAACTGATCGAGACACCACGACTCGACTACACGACGTTGGAAATTTAAACATGAATGCCCACGTGAGGGCGGTGCCAAAATGTCAGACGTGGCGCTCTCAAACTCGGCGCGGAGATCAGAGATGGAGTAGCCGCGGACCCGGTTGCGCACGCGAACAACTCTGACGCGACTTGAGCACAGCACAGCAGAAAATATGCCAACAAGCAATACAATGACTGCCAGCTGACACCACATTATCTGGTAATACATGTAAGCAGTAAAGGCGGTCTCAGCAACGGTGCGCAGACCCTCCCGCAATGTGACATTGACAATTTCCAGGCGGTCCAGCAACTCACTTACATGAGAGGTCGTGGACTCATACCGAGCCAACAACCAACTCAAAGGATGAACAACAGGCACAGATCGTGAAGCGACGCAATACCAGGGCACGCGGTAGCGATAGACGCGAACACCGGCAGCATAAGCGGCGACGCGGTGCGCGTGAATAAACGAATTGTAAGCATCGGCAGCAGCATACTCATAACTACACATAGTGTCGAAGTCATCGACCAAGTCTTCTATCCAATATGATATTGGAGGAACCTGGCTTAGCAGACACAATGATAAGAAAGTGACGACAGCAAGCTTAACCATGGTGTGGGATGACCTGCGGCCAATTACCAGTAACCACACAAAACCGTGCTAGGAAGTAGTACGAAA
>Strong.D.50.Contig1
TATGCCTCTTACTTCCTAGCATCGATTTGTGTGGTTACTGGTAATTGACCGCAGGTCATCCCACACACCATGAAGGTTGTCTTCTTGGTTTCGTTTGCTGTGTTCCTCATCTGTCAGGCCCCACCCGTTTCGTACTGGTTGGAGGATCTGTTGGATGAGTATAACACGATGTGCAGTTATGAATATGCCGCTGCCGAGGCTTACAATAATTTCGTTCACAAGCATCGTGTTGCCGCCTATGCCGCCGGCGTCCGTGTTCTACGGTACCGTGCACCGTGGTATTGCTTTGCGTCGCGAAGCGTCCCCGTTGTCCATCCGTTTTCCTGGCTTATGGGTCAATATGACGCCACAGTTGACCGCGTTGGCACGCTGATGCAGCGACTTGAGATCGCGAACGTTTCGATTTCTGACGGCCTTCGCACCGTTGCTGACACTGCTCTCAAGGCTTACTTTTATTACCAGATCATTTGGTTCCAGCTCTTCTCGATCATCATGCTGGTCGGTTTCTTTTCGGCTGTCATTTGCTCCAGTCGTGTGCGTGTTGTTCGCATACGCAACAGGGTACGTGGTTACAGCGTCACCGAACTGCGCTCTGATTTTGAGGAGAGTATGTCCGCCATACTGGCCCCCTTATCTCGTGGACACTCTTGTTTGAACTTTCAGCGTCGTGTTGTCGAGTCGTGGGCCATCGACCAATTGCTTCGATATTTCCGATGCTTTAGGTCTGTCGCGTCATCACAGGGTAGGTGGACGGAGGTTGGCCATCGTCTCCACCGCTGCTCGCCTGTCGTTATGGATGGCGCATTCGTGCCTGAGTATGATCAGCGTTTCAGTGCCTGCCGACGTCATCCCTCCGTTTGTCCGGACAGGTTCAACATCCCCGCCGCTATTCTCAGCCATGTTGATTATTACATGACTCCTGACCAGTTGGCCGCAGCTGTGACCGGACCTACATTCATCGTCAATCACGACTATTCATCCATTGATACCTTGTCCGTTGCCGAGGTATCTTTACGGTCGGCCGGTGGGCTGGTTACTGCCAGCGTTCGTGACGGGCCTACTTTTGGTCCTCATCCGTTTTACCACTGGTCCGACGAGGGTGTCGTGGTTGCTTCTTCCGGTGCTTTTCAATATTTCAGAATAGGACGCCTGTTCGATACCACCCTGTACTACGCATTCCCAACCTCTGGAACATATACTCAGGATGATCCTTCAGCTCTTCGCCGTTCCACCAGCGGCGACCTCCATTACTATTCCCCGCACGAAAAGCGCTTTGTCAGTTATACAGCTGATGACACCCATTATCATGTTTTTGGCGTCTCTATTCCACGTTCGTTAGCCGATTACTGCGCTGCTACTTTTTGCAGAGCAGTTCGTGATGATAAGTTTTATGACAGTCTGCGTTCTTATTACCAGAATAGGTGTCGGGCTATAGGGTTTGCCGACGCCCGCGACACACTGATGCTCGACTTCATCATCCATCTGTGCGACGACGCTAGCTTGCGCACTTTCGGCTTCTCCCGGTTGTCTTCCGCTCCTTCGTCCTGGTCAGCTTATTGTTTGTCGTGGGTTCTGGTCAAGGTTAACCATATGATGCCACTGGCCCTTACCTCATACGTCCTGAATGTGTTGCACCGCTTCTTTGGCGCCAAAGCTGCACCGTGGAACTGGGCGACGATCCATTTGCCAACCTATGATATGGTGACATCGCCATTTCGGTTGAGACTATTCGGGCGTAATCCCACGGTTTTTAACCTTGAGCGATTTCGTGCTGAGGCCACGGTTGTTGGTTCCCCCGATCGTGGCCAGTTTGCCGAGGGTGCCGGCCAAGACTATCACGAATATGATATCAAGTCTTGTAACGCGAGTGTTGCGTCCCGTTCCTCTTCCACACCCTTACCTGGTGACTCCTCTACGTCGGGATCAGTCTTATTACTCGACGACACTACCGACCGAGTTCATGAGGATGACTCGTCCGCAAGATCGATGTCGAATCGAGGTTCTCGATTACGTGCTAACAAGAGCCACCCAGGGCGCAAGTCCCGTCGACCTGCGGACCATAACCCCGGTAGTGACAACCAAATCGACGTTCCTCATCCCAAGAGAACCACTCACCCTTTGTGCCCCGACCCGACTGCCTCGTGCGGACCTCATTTCTTCATGTCAGTGTGTGAGTCAAATGAGTCAATACCTACTCTCTTCCATGCACACTCGGTGGGAGGTGAAGATATCACCCATGTTGTTGATCCGGCTCTGGGAGCGTCTATATCGCAACGGTTTAGCGCTTCGCAGTTACGCCTCCTTGGCTGGTCTATCGACGGAATTTTCAATACTTTATCTGGCGCCGCCACTTCGTCATTCGTCGAGTCGACGCTGTTGTGCTTATCACGATTTATGCGTGAAGTACCGCCAACTCAGCCCGTTGCAGAAGCTCGCCGCAGTCTTTTATTCTGTCGCCCTCGAGAAAGATTTAGGGGATACGACACCTTTGACATTGGATTCATGGGTATCGCGGTACCCTCAGGCAAGACAAAGGGAATTGAGACTTGCCTTCGCGAGGTTGCAAGGCAGCACTCTCGTGCAGACCTCCCAAACGAAGGTGCGCAATTTCATTAAGGTTGAGCCCATGGCCAAGTGTTCCGACCCGCGGAACATTTCACCTCGAAACGATGCAACCCTTTCAACCCTCGGCCCCTACTTTTCCGCCATCGAGCATAATGCCGCTGGTCTGCCTTTTTTAATCAAGGGATGTGACATGGTGGCTCGGGCCACCAAGATGCGTGACCTCCTGGGTTGGCCTCACTATTACGAGATCGACTATTCCCGTTTTGATTTGTCGATAAGTGCTGAGGTTATATCCCAGTTTGAGCATGCTTGGATCTCGTTAGTCTATGCTCCTGACATGCACCCACTGTTCTGGCAAACGCTGGTCGCCACTTTGGTCACCTCGGGATTTAGTGAGTATGGCATCACCTACACCCTCCCCGGATCACGTTGTAGTGGCGACCCTCACACGTCCGTCGGTAACGGCATTCTCAATGCATTCCTCACATGGCTTGTCACATTTGACAAGAGTTGCTCCTATTATTGCGAGGGCGATGATGGGATCATTGGCTGTTCTCAGCCCATCTGCGATGAGATTGAGATTATACCGGACTTGGGCTTTATGCTCAAGATCGATCACTATGAGCACGTCGACGATTGTTCGTTTTGTGGTATGTACTTGTTGGACGATTGTGGATCGCTTCGCATGTACTCTGACCCGGTCCGCACTCTGTCTAAGATACACGTGTGTTGCGCCGATGGCCTACCCAACAATCTAATCGTGGCCAAAGCTCTAAGCCTTCTCAACTTGAATCCATGTACTCCCATCGTCACAGCCTTTTGTCGCCACATATTGCGCGTGGTTCGGTCCGTGTTGCTCAATCCGCGAAACCGTAACAGACTTGCTGCTGCCGTTAAGCGTGTTGCTCCGTGGGCGGTATATTTTCCGTTTAGTTATGAACCGCTCCACTCTGAACCAACTCCAGCCATGCGCGCTGCTTTCTCGGCGCGCACAGGTGTATCTCCTGCCTTGCAGATATCGTACGAGCAGTATCTCCTCAATTTAAGGTATGTCCCTTCTTCTTACCGCTATCTTAAGCGCGATCTTGACATTGACGGTGTCCATACCGCGTTGTTGGGTGAGTTTAGGTCTGTTCTTTACGCGTAATTATTAGAAATTATTACGATGAATCCACCAACTACGACTACAACCACCACGCGCACCATCCGTGCCCCAAAAGTTCAACTGACACCCAATTCTGCCACCCGGCGTCGGCGCAATCGTCGGCGCCGTCGACCTGCCGCTACCATTACTGGGCCTTTAACCATTCAGCCTTCGTCTATTAATAGGCGCATGGTGTCTAGGGTTACCAGAAGGTCCGCCGTTATCACTGCGGCCGGTCTAGCGTGGCTGCGTCAGTATCTCAACCCTATGGGTCCCGACACAACCAGTGTTACAGGCTACCCCGATGGTTCTGCTGTCACCACGTGTATCGCAGACTACTCTAACACGTTTAATGTGTCTTTCCCGCCTAGGGAGGCTCTTTATTGTACTGGGTCCTCCTCTTCCGAGAAGCCTACCCTTGTCGACGCTGATAATTATGCCAAGATTGACAAGTGGTCCCACTACGACATCACACTATGCGTGCTCGCATTACCTATGTTGCGCAACGTTGTGATGCTTCGTCTTTACCCGCACACCCCTACCGCTTTTGCCCTTACTGAGCAGACTCCCAATTTTCCTCAACGTTTTCCGAACTGGAGTGTTTACTCCGCTGATGGCACCCGGTTTAACAACGGCGACGAGCCTGGTTACCTCCAGTCCTATGTGTACCTACCGAACGTTGACAAACACCTCTCTGCTGCCCGGGGATACCGTTTACTGTCCCGCGGCATCACTGGTATCTTTAGTGCTCCTGCTCTTGAGACTCAGGGGTTCGTTACAGCTTGCCAGTATTTGGCTGAGGGGTCTATACAATCTCAGTCTATTAAGTCTGACGCTGTTCGGTCCGTTACTGTTAATAGTGATGGTACTGTTAAGAACGTTGAGTCCAGCTCACAAACAGTCTCGTCTATGCCTCGATATGTGTTCCCGTTAGACGGCGACAATTGTGCTCCGTCATCCCTCACCGAAACTTACCATCAAGCCTACCAATCCAAGGCTACTGATGGATTTTATATGCCTGTGTTATCATCATCGAGGGATAACCCCTTCCATCCACCACAGCCTAGGGCCATAGCAGTTTATGGCTCTTTCTTGGCCAGGGGTTGCCTTGACCCTGTCTCGGAAGCTCACGAGGCTGACGGTCCAACTCACGATATTTACCGTTTGAATGTTGCCGATGATGTGGCTCCATTGTTCAATACCGGCGTTGTATGGTTTGAGGGTATCTCACCCAAGTTTTCCCTCAAGCTTAAGACTCGAACTGTGTTGCAGTATATTCCCACCTCCGGCTCTGTGTTGGCTAACTTTACCAGACACGAGCCTACTTACGATCAGGTAGCACTTGATGCTGCTGATCGTCTGCGTAACTTGATGCCTCACGCTTACCCTGCCGCATACAACGATTGGGGGTGGCTTGGCGATCTGCTCGATTCTGCCATCTCCATGTTGCCGGGTGTAGGCACTGTGTATAACATTGCCAAACCACTTATCAAGCCTGCGTGGAACTGGCTTGGAAATAAGGTGTCCGATTTCTTCGGAAACCCGGTGGCTCGTGACGGTGACATCTTCTTTGACGCTAAGTAATCGGAGGCGCAATCTCTCGGCGCTAGAAATTTAACGATTTCGATATGCCAAGTATCTTGACGTTGTATTTCGTCTTTATTGTAGTGTGGTTACTGGTAATCAGTCGCAGACTGCTCCACACTATGCGCCCCAGAGGTTCGTACAGTTCGATGCTTGCCACCGAATGTCTGCGAGTCCAACTTGAACTCGCTCGCAAAGTGGCCAATTATCTCGGTGTCGATCACGTTTATGTGTTCGATACCACCGGGTTCTTTGACAGTGCCTCCGTCCATGTCACCTCCCACGGTCTGCGTTACCGCACCCGCGAGGGACATGTTGCTGTGCTGTCTCAGTCAGCGCAGTTGATCCTGCCACGCGCTGATCCCAATGTGTTCCAGCAGATCGCCAGATGCCGACTTATCAATGCTGCTTATGGCCTCTGCTTGGACACCCCCCAGTCAGACCGTTCGGACGCTGTTGATGCGTCCGACCGCGGTCGAGACGAGGTTGACGGTTGATTATTGCAATCACCGTCGGCCGGGCTGGTAAGCCTCCTTAAAGTTTCCCCGCAAGGTCCTGCGTCGATGGTTGTCGCAGGGGACGTTTGACGCTGTTGGTTGTTGC
>Medium.C.33.Contig1
GTCCGCGTCTTCAACTTAAGTGGGCTATAGTGTCGCAACAACCAACACTGTCAAACGTCCTCCACAACCACCAATTGTTGCGGATCCTTGCGGGGAAACTTTAAGGAGGCTTACCAGCCTTTAAGGAACTCGGAAGTACGAGTCCTAGCCTACCCCATGGAAAGCCGTTACAGGCGGTCCAGGCGATCACGCCAACTGGGAGCCCAGTCTGGGGGTAAAGAGGGTATGCGGTAGCAATTACATGGCCAAGCCAACGGCTAAACCGCAAATACAACGAGGAAGACTTGGCTAGCCATCCACTTCGTCACGTCCACGCGGAGCTGAATCAGCCACGCAACTGGACGTGGATTGAGGTGTGTCTAAGCAAAGTCCGTGAGCAGAGCTGATCAACCGACATCGCGCTATCTGTTGATACACGTTCGGGTCAGCTCTCGGAAGAATTGCCTGTGCGGCGAGCGAGAGCACAGCAACATGCCCATCACGAGAGCGGTAACGAAGGCCGGAAGAAGTAAGGTGAACAGAAGCAGCGTCAAAGAAACCGGTCGTGTCGAACACGTAAACGCGCTCGACACACAAATAGTCGGCAACTTGACGCGCCATGGCGAGTTGCGCACGTAAGCACTCAGTAGCAAGCATGGAACTGTACGAACCGCGGGTAGGCATAGTGTGGAACAGTCTGCGACTGATTACCAGTAACCACACAAGAACAAATAAAATATAAAAGGCGTATAACGCAGGCATACCGAAATCAAAATTTCTAATAATTAGAGATTGCGTCTCCTTCATTTGGCGTCATAGAATATGTCACCATCACGCGACACGGGGTTCCCGAAGAAATCGGACACCTTGCCACCGAGCCAATTCCAAGCCGGCTTGATAAGCGGCTTAGCAAATCGGTACGCCATACTAATACCAGGCAACGTGGACAAGGTTGAGTCGAGCAGATCACCGAGCCAGCCCCAGTCGTTGTAAGCGGCCGGGTAGGCATGGGGCATCATGCTCCTGACACGGTCAGCTGCATCAAGGGCAATCTGATCGTAAGTAGGCTCATGTCTCGTAAAGTTGGCAAGCACGGAGCCAGACGTGGGAATGTATTGAATCACGGTCCGCGTCTTCAACTTAAGTGAAAAGTTCGGGGAAATGCCCTCCATCCACACAACACCAGTGTTGTACAGCGGGGCGACGTCGTCAGCCAAATTGAGGTCATAGAAGTACTGAGAAGGACCGTCGGCATATTTCGATGCAGGGACGGGATCCAAACAGCCACGATAGTACCATCTATTGTATACAGCAATAGGTTGCGGTCGAGGGGACTGGAACGGGTTATCACGAGAAGAGGACAACAATGGCATATAAAAGCCATCCACGGCACGGGCCTGGTACGCCTGATGGTAGGTCTCAACCAAAGAAGAGGGCGCGCAATTATCGCCCTCAAGGGGAAACACGTACTTAGGCGGCCCAGAATAGTGGAGTCGCTTACCGGCAACATTCTTCACGGTCTTATCGGCATTGACCTCGACTGATTGAACAAAGTCATTGCCAACTGTTTGCGTGAGGACCGTGCCCTGTGCCAAATATTGACAAGCAGTGACAAATCCCTGAGTCTCGAGAGACGGGGCAGTAAAGATACCAGTCAAACCGCGAGATAATAACCTGTAACCCCTGGCAGCAGACAAATGCTTGTCCACATTAGGCAAGTAAATAAAAGATTGAATGTATCCTGGAGAGTCACCATTATTCAACAACTTGCCTTCTGTAGTAAAAGCGCTCCAATTAGGGAAACGCTGGACAAAATTGGGAATGCCATCACTCAATGTGAAGGCAGTTGGCGTGGTAGGATACAGCCGGACCATGGCCACGTTGCGGAGCATGGGCAAGGCAAGGATGCAAAGAGTAATATCAGCCTTGGTCCAGGCATCTATCTTAGCATAAGTAGCAGGATCAAGCAGCGTGGCTTGATTTTCGGAATTGGTGCCAGTACAGTAGATAGCCTCACGGGGTGGGAAAGAGATGTTGAAATTATTGGAGTAATCGGCTATGCAAGTGGTGACGGCAGAGCCATCAGGAAACCCAGCAACACTGGACATGGAAGGACCCATAGGATTAAGGTACTGACGAAGCCAGGCAAGACCAGCAGATGTTATAGTGAATGGACGCCTGGTGAGATTGGTGACGGTACGACGTGTAATGCGGGAAGGCTGAATAGCAACCGGGCCAACAGCGGCAGCGGTGCCGTTCCTGCGACGCCGATTACGTCGGCGACGAGCAGAACGGGAGGTAGGAGCTTGGGGAGACGGTCGCGCTAAGCGCGGTGATGTAGTAGATTGTTGTTGGTTCATAGCAATAATAAAGTTTCTATAACCTACGCGTAAAGAACAGACTTAACATCGCCCAATAGGGCCGTACGCAGGCCATCAATCTCGACGTCACGCTTCAAAAGGGCATACCGTCGAGGAACGAACGGTAAAGCCAACAAGTATTCCTCATACTGTAACTGCAGTGCAGGAGATATACCGGTGCGGGCGGCGAAGGCGGCCCGCATCTCAGGGCAGGGTTCGCTGTAGTCAGGGACGACTTTGAACGGAATGTGAACCATCCAAGGGGCGATGCGGCGAACGGCCAATACTAGTTTGTTACGATTTCGCGGGTTAAGTAGTCTGGACCTAACGACATTCAGTATGTGACGGCAAAAAGCAGTGATAATAGGGGTAGACGGGTTAAGATTTAAAATGCTGAGAGCCTTAGCCACTATAAGGTTATTGGAAAGACCATCAGCACAACAAACGTGTATCTTGGACAACGTGCGCAAGGGGTCAGAATACATACCCAACGCACCACGGCAGTCCAAAAGGTACATACCACAGAACGAACAGTCGTCGACGTGACGGTAATGATCAATCTTAAGCATGAAGCCGAGGTCGGGAATAATCTCGATCTCACCACCCATGGGTGTGGAACAACCAATAATTCCGTCATCTCCCTCGCAAAAGAAAACTGCGTCCTTGTCATACGTAACAAGCCATGTGAGGAACGCGTTAAGGAGGCCATTGCCGACAGACGTATGAGGGTCACCACTGCATCGAGACCCAGGCAACGAGTAGGTAATACCATACTCACTAAATCCTGAGGTGACAAGTGTGGCGACAAGTGTCTGCCAGAATCTGGGATGGATAAGGGGCGGATAGACCAGGGACACCCAAGCATGTTCATACTGCGATATGACCTCAGCACTTATAGACAAATCAAATCGGGAGTAGTCGATCTCATAATAATGGGGCCACCCAAGCAGACTCGACATCTTGACGGCACGCGAGGGAATATCGCAACCCTTAATGAGAAACGGGAGGGCAGAGGCGCGGTGCTCAATAGCAGAAAAGTAAGGACCCAATGTAGCGAGAGTGGCATCATTTCGCGGCGATATGTTTCGCGGGTCGGAACATTTGGCCATAGGTTCAACCTTAATGAAGTTTCGGACCTTCGTGTGGGCTGTCTGCACAAGCATGCTGCCGTGCAACTTCTCGTAAGCAAGACGCAACTCCCGCTGTCTTGCTAGTGGGTACCGAGATACCCATGAATCCAAGGTCAAAGGTGTCGTATCCTTTAAATCTCTGTCTAGGGCCACCAAATAGAAGACACCGGCGAGCTTCTGCAGAGGGCTGAGTTGTAGGTACTTGTTGCATAAATCGTAATAAGGACAACAATGACGACTCGACAAATGAGGAAGTGGCGGCGCGAGATAAAGTGTTAAATACTCCGTCGATAGACCAGCTGAGGAGGCGTAGCTGCGAAGCACTAAAGCGTTCTGATATAGCGATTCCCAAATCAGGCTCAACGACGTGGGTGATATCTTCACCTCCCACCGCATGTGCATGGAAGAGAGTAGGCACCGACTCATCGCGCTCACACACTGACATGAAGAAATGAGGTCCGCACGAGGCAGTTGGGTCGGGGCAATCTGCGTAAGTGGTTCTCTTGGGATGACAAATGTTGTGCTCTTGGTTACGATCGGGGTCACGGTTTGTAGGTCGATGGGGCTTGCGCCTTGCTTTGCCCTTGTTAGACAGTACTCCAGAACTTCTGTACGTCGGCGAGCTCGAGCAGAAAGAGTCGTCAAGAATAGACCCGGATTCGTGGTCGAGTAATACGTCGTCTGACGCCGAAGCGCTGTCACTAAACGTGGATGAGGAGACGGAACCGGCCGCAGTACCCGGGTGACCAAGCTGGATATCATGTTTGTCACTGTCTTGGCTGGCACCCGCGGCAGACTGGCCAAGATTGGGGGTACCAACAACCGTGGCCTCAGCACGAAACCGCTCGAGATTGAACGTGGTCGGATTGCGCCCGAACATTTTCAGACGGAAAGGGGAAGTAACCATGTCATAGGTGGGCAGGTGAATGGAAGCCCAGTTCCACGGGGCGGCCTTCGCGCCAAAGAAGCGGTGCAGCGCGCCGACAGTAAAAGACGTCAGAGCGAGAGGCATGATGTGGTTGAACTTGACGAGCACCCATGACAGGCAATACGCCGTCCATGAGGAAGGGGCGGTAGAAAGGCGCGAGAAGCCAAAAGTCTTGAGACTTGCTTCATCACACAAGTGAATTATAAAATCTAATATCAATGTGTCACGGGCATCCGTGAACCCAATCGCCCGACAGCGATTTTGGTAATATGATCGCAAACTATCGTAGAATTTATCATCGCGAGCAGAGCGACAAAAGGTTGCGGCGCAATAATCAGCCAGGGACCGCGGGACGGACACACCAAACACATGATAGCTGTTTCCATCAACAGAATAGCTGATAAACCTCTTTTCATGAGGAGAATAATAGTGAAAATCACCCACAGTAGAGCGACGCAAGTTGGTAGGATCGTCGCGGGTGTACGTGCCAGCCACTGGGAACGCGTAATAAAGCGTGGTGTCAAACAGCCGGCCAATTCGATAATATCGAAACGCACCGGTCGAAGAGACAACAACACCCTCATTGTCCCATAAGTGGTATGGGTGCGGCCCGTAGACGGGCCCGTCGCGAACAGAGGACGTGATAAGTCCACCGGCGGCACGAATGTTAGTTTCAGCCACAGATAGAGAGTCAACACACGAATAATCATGGTTAACTATGAAGGTGGGCCCGACCACAACTGAAGCAAGCTGATCAGAAGACATGTAGTAATCCACATGACTTAAGACACAAGCAGGGATGTCATACCGGTCCGGGCAATTTGAAGGGGCCCGACAACATCCAATACCCCCATGATGGGCCTCGGGAACAAAAGATCCGTCCATGACAACCGGAGCGCAACGATGGATGCGGTGACCGAGCTCGGCCCAACGGTCGCAAGTGGCCGACACGAACCGAACATGGCGGAAGTAGCGCAGCAGCTGATCGAGGCACCAGGACTCAACAACTTTGCGCTGAAACGTAAGACCCGAATGACCTCGAGACGGAGGGGCATTGACATCAGATATAGCATCCTCAAACTCGGCCCGCAGCTCGGCCACAGAATAACCACGTACACGATTGCGAACACGCACCACCCTGACACGGCTCGAACACACGATGGCGATGAACGAGCCAGTGAGCAGAATGATGAAAACGAGCTGAAACCAAACTATCTGGTAATACATATACGCAGTAAAGGCCGTCTCAGCGACAACACGCAAACCATCACTGAGAGTAGCATTAGCAATGCCAAGGCGGTCGAGCAACTCGCTGACATGGTAGGTGGTTGACTCGTACCTAGCCATGAGCCAGCCAAACGGATGGACAACCGGCACTGTGCGAGAGGCGACACAATACCAAGGTGTGCGATAACGGTAAACACGCACGCCAGCGGCATACGCGGCGACGCGGTGCTTGTGTACGAACGAGTTGTAAGCGTCAGCAGCAGCGTACTCATAGCTGCACATAGTATCAAAGTCGTCAATCCAGTCCTCAATCCAATATGATATAGGTGGGACCTGGCAAACAAGATACAGCGCAATGAGGGCAGCGAATACGAGCTTAACCATGTTGTGTGGGATGACCTGCGGCCAATTACCAGTAACCACACAAGGCAGACGCTAGGAAGTTATGAAGACGAGATCGGAAG
>Medium.C.33.Contig2
CGGTCGTATAACTTCCTGCTATCAGCTCTTGTATGGTTACTGGTAATTGGCCGCAGGTCATCCCATACATCATGGTCAAGCTCGCTTTTGCTGTCGTTTTGTCTGTCTTCCTGGTCTGCCAGGTTCCTCCTATCTCACATTGGATCGAGGACCTGGTTGATGATTTCAATACGATGTGCAGTTATGAGTATGCCGCTGCTGATGCTTACAATACTTTCGTTTATAAACACCGTGTTGCCGCCTATGCTGCTGGTGTTCGGGTGCACCGTTACCGCGCACCCTGGTATTGTGCCGTTTCTCGCCCCGTACCGGTTGTTCATCCACTCGGGTGGCTCATGTCCCAATATGAGACTACCACGAGTTACGTGGGCGAGTTGCTCGACCGGCTCGACGTTGCCAACGTGTCTTTGGCTGACGGCCTTCGTGCCGTCGCCGAGACCGCTTTTACCGCCTACACTTACTATCAGATAATATGGCTTCAGCTCGTCCTTATCGTATTACTCACTGGCTTCTTCTTGGCGCTGGTGTGTTCTAGTCGTGTCAGGGTGATCCGCGTACGCAATCGCGTGCGTGGTTATTCTGTCACTGACCTCCGTACTGATTTTGAGGCCTCTACTTCTGATATCATGGCCCCTTTGTCTCGTGGTCATTCCTGCCTTAGTTTTCAGCGCCGTGTCGTCGAGTCCTGGTGTATTGATCAACTTTTGAGTTATTTCCGCAGTCTCCGTTTCATTTCTACATCCCAGGGCCGGTGGACAGAGCTGGGTCATCGCGTGCATCGTTGTTCGCCGGTGGTGTTGGATGGCTCTTTTGTACCGGAGGGTTCTCAGTGTGGAACTTCTTGCAACCGACGGCCTGCCTCTTGCCCCGATCGATTCGACGTGCCTGCTTGTGTAATAAGCCATGTGGACTATTATATGTCGCATGAGCAGTTGGCGTCTGTCGTTAGCGGTCCCACATTTATTATTAACCACGACTATTCCGCCCCCGACACGCTGTCGGTGGCCGAGGTCGGTGTACGCGTTGACGGCGGACTGGTCACGTCCACTGTTCGTGATGGCCCGACGTATGGGCCTCATCCATATCATTTGTGGGCGAGTGAGGGCGTCGTCGCTTGTTCTACCGGTGCGTTCCGTTATTATCGAGTCGGCCGTATGTTTGATACCTCGTTGTATTACGCTTTTCCAGTGGCCGGCACGTACTCGTGTGACGACCCATGCAACTTACGCCGGTCCACCGTCGGTGATCTTCACTATTATTCTCCGCACGAAAAGCGGTTTGTTAGTTACTCTGCAGATTCGACTAGTTACCATGTGTTTGGCACTTCTGTTCCTAGATCTCTTGCTGATTATTGCGCTGCTACATTTTGTCGGTCTGCTCGAGATGACAAGTTTTATGATAGTTTACGTTCTTACTATCAGAACCGCTGCCGTGCAATAGGATTTACCGATGCTCGTGATACTCTCATGTTGGATTTTATTATCCATCTTTGTGATGAGGCCAGTCTTAAAACCTTTGGATTTTCTCGCTTATCCGTTGCACCTTCATCATGGACAGCGTATTGCTTGTCTTGGATACTTGTCAAGGTCAACCATCTTATGCCACTAGCGCTAACCACTTTTGTTGTGAGCGCTCTCCATAGGTTCTTTGGTGCGCGGTCTGCCCCTTGGAATTGGGCAACCATCCACCTTCCCACGTACGACATGGTCACCTCCCCTTTCCGCCTCAAGATGTTCGGTCGTAATCCTACTACTTTTAATCTTGAGCGATTTCGTGCTGAGGCCTCGGTTGTTGGTGCCCCCGATCCTGGCCAGTCTCCCGCGGGTGCCTGCGAAGACCGTTGCAAACATGATATCCAGTCTTGTCACACGAGTTCTCCGGCCTGTTCCATCTCCCCACCCGCGTCTGGTCACACCTTTGAGTCGTCAGACAGTTTATTACTCGACGACGAATCCCGATCTGCTACTGGCAACTCTTCCTCGGGGCGTTCGTCGGCGGGCCGAGGTGCTAGAGTTTTGCCTGACAAGGGCAAGACAAGGCGCCAGCCCCATCGACCTGCGCACAATAACACCGGTCCTGACCACGAACAATACATTTGTCATCCCAAGAGAACCACTCACCCTACGTGTCCCGACCCAAATGTCGCGTGCGGACCTCATTTCTTCATGTCGGTGCGTGAGCATGATGAGTCAGTACCTACACTCTTCCATGCACACGCGGTGGGAGGCGAAGATATCACCCACATCATTGAGCCAGGTGTGGGATCGACTATATCAAAACGCTTTAGTGCTTCGCAGTTACGCCTCCTTAGCTGGTCTGTCGACGGAATATTTAACACTTTATCTCGCGCCGCCACCTCGTCATTCGTCGAGTCATCGTTGTTGTCTTTATTACGATTTATGCAGCAAGCACCTCCAACTAAGTCCGTTGCAGAAACTCGCCGGTGTCTTTTATTTGGTGGCCCTAGACAGAGATTTAAGGGATACGATACCTTTGACCTTGGATTCATGGGTATCGCGGTACCCGCTGACAAGACAGCGGGAGTTGCGTCTTGCTTACGAGAAGTTGCACGGCAGCATGCTAGTGCAGACGCCCCACACGAAAGTTCGAAACTTTATTAAAGTGGAACCTATGGCCAAGTGTTCCGACCCCCGTAACATATCACCACGCAATGACGCGACCCTTGCCACTTTGGGACCTTACTTTTCCGCTATTGAGCATCGTGCCTCATTCCTGCCCTTTCTCATCAAGGGCTGCGACATCCCTGCTCGTGCTGTCAAGATGTCCAGTCTTCTTGGTTGGCCTGACTACTATGAAATCGATTATTCTAGGTTTGACCTCTCTATTAGTGCTGAGGTCATCTCTCAGTACGAGCATGCTTGGGTGTCACTTGTTTACCCTCCTTCGACCCATCCTGGTTTCTGGCAGACCCTTGTCTCCACCTTGATTACATCCGGCGTCAGTGAGTATGGTATCACTTATTCCCTTCCCGGATCCCGCTGTAGCGGCGATCCTCACACCTCGGTCGGTAACGGGTTGTTAAACGCGTTCCTGACCTGGCTTATCACTTATGATAAGGATTGTGCTTATTTCTGTGAGGGGGATGACGGTATCATTGGTTGTTCGCCACCTATTGGTGATGAGATTGAGATAATACCCGATCTTGGGTTCATGCTTAAGATAGAGCACTACAATCATATTGATGAGTGTTCCTTCTGCGGTATGTATCTGTTAGATGCTCGAGGCACCTTAAAGATGTATTCTGACCCGTTGCGCACCCTCTCTAAAATCCATGTGTGTTGCGCTGATGGGTCGCCCAATAACCTTATTGTAGCTAAGGCCCTTAGTGTTTTGAATCTCAACCCGTCCACGCCCATTATCACTGCTTTTTGCCGACATATACTTAATGTTGTTCGTTCTAGGCTGTTGAATCCGCGAAATCGCAACAGACTCGCTGCTGCCGTCAAGCGTGTCGCGCCTTGGATGGTTTACATGCCGTTTCGCTACACGCCTTATTATGCTGAGCCATGTTCTGCTACTCGTGCCGCGTTCGCTGCGCGCACGGGTATTTCCCCTGCTTTACAGATTGAGTACGAGAAGTATTTACTCTCTCTAACGTTTGTGCCGTCTAGGTACGCTCTCCTCAAGCGTGATGTTGAGCTTGATGGTCTCAGTACTGTTTTACTTGGCAACTTCCGGTCTGTCCTTTACGCGTAGAATCAAGAAATTTACTTCGATATGAACCAACAACAACCTAATCCTTCACAGCGCCAACCGCGCTCCCGTAATCAACCCGGTCCTTCGCGTTCTGCTCGACGCCGACGCAATCGCAGGCGTCGCGCTAACGCTGTTGCCTCTTCTGGTTCCGTGGCCCTTCAGCCGTCACGTATCACGCGTCGTGTCGTGACCAACTTGACTAAGCGCTCCCCTACCATCTCCAGCGCTGGTCTCGCGTGGCTTCGTCAATACTTGAATCCTATGGGTCCCTCCTCTACCAGTATTGCGGGTTTCCCTGACGGTTCTGCCGTCACCACTTGCATAGCTGATTATGCGAACAATTTTAATATATCATTCCCGCCTCGTGAAGCCGTTTATTGCACTGGCTCCAATTCCGATGAGAAGGCCACCCTTCTTGATGCCGCCACTTATGCCAAAATCGACGCTTGGACCAAGGCGGATATAACACTTTGCATCCTTGCGCTTCCCATGCTTCGAAATGTAGTCATGGTGCGCCTTTATCCTTCCACTCCAACCGCCTTCACTTTGAGTGATGGCATTCCTAACTTTGTCCAGCGCTTCCCCAACTGGAGTGCTTTCACCACTGAAGGCAAGGTTCTTAACAACGGCGACTCTCCCGGGTACATTCAATCCTTTGTCTATCTCCCGAATGTGGACACGCATTTGTCCGCTGCTCGGGGTTACCGTTTGCTGTCTCGAGGGTTGACTGGTATTTACACCGCTCCATCCCTCGAGACGCAGGGCTTCGTTACGGCGTGCCAGTACCTAGCCCAGGGTGCAATTCAAACCCAGACTGTTGGTAACAATTTCGTGCAATCTGTGGAGGTCAATGCCGATAAGACTGTGAAGAATGTTCAAGGCAAACGCCTCCATTATTCTGGGCCTCCCAAGTATGTCTTCCCTCTTGAGGGTGACAATTGTGCACCTTCCTCTCTTGTTGAGACTTACCACCAGGCTTATCAGTCTCGTGCTGTTGACGGGTTCTATATGCCGCTCCTCTCATCTTCGCGAGACAATCCATTTACTTCACCTAAGCCACAGCCTATCGCGGTTTACAATAGGTGGTACTACCGTGGGTGCTTAGATCCTATACCAGCTTCGAAGTATGCTGATGGGCCTTCCCAATACTTTTATGACTTGAATCTCGCTGATGATGTTGCTCCTCTCTACAATACTGGCGTTGTATGGATGGAGGGAATATCTTCAAAGTTTTCCTTGAAGTTGAAGACTCGAACTGTTATCCAGTACATTCCAACTTCTGGTTCGGTCCTTGCTAATTTCACGAGACATGAGCCCACGTATGACCAAGTGGCTTTGGATGCTGCGGATCGTATCCGAAACATGATGCCTCATGCCTACCCGGCTACTTATAACGATTGGGGTTGGTTGGGCGATCTTCTTGACTCAACTTTGTCCATGTTGCCCGGTATTGGTACGGCTTACCGCTTTGCTAAACCTCTTATCAAACCAGCTTGGAATTGGCTGGGCGGCAAGGTTTCTGATTTCTTCGGGAATCCCGTTGCACGCGACGGCGACATTTTCTTTGATGCTAAAT
>Medium.A.32.Contig1
CTATAGTGTCGCAACAACCAACACTGTCAAACGTCCTCCACAACCACCAATTGTTGCGGATCCTTGCGGGGAAACTTTAAGGAGGCTTACCAGCCTTTAAGGAACTCGGAAGCACGAGTCCTAGCCTACCCCATGGAAAGCCGTCACAGGCGGTCCAGGCGATCACGCCAACTGGGAGCCCAGTCTGGGGGTAAAGAGAGTATGCGGTAGCAATTACATGGCCAAGCCAACGGCTAAACCGCAAATACAACGAGGAAGACTTGACTAGCCATCCACTTCGTCACGTCCACGCGGAGCTGAATCAGCCACGCAACTGGACGTGGATTGAGGTGTGTCTAAGCAAAGTCCGTGAGCAGAGCTGATCAACCGACATCGCGCTATCTGTTGATACACGTTCGGGTCAGCTCTCGGAAGAATTGCCTGTGCGGCGAGCGAGAGCACAGCAACATGCCCATCACGAGAGCGGTAACGAAGGCCGGAAGAAGTAAGGTGAACAGAAGCAGCGTCAAAGAAACCGGTCGTGTCGAACACGTAAACGCGCTCGACACACAAATAATCGGCAACTTGACGCGCCATGGCGAGTTGCGCACGTAAGCACTCAGTAGCAAGCATGGAACTGTACGAACCGCGGGTAGGCATAGTGTGGAACAGTCTGCGACTGATTACCAGTAACCACACAAGAACAAATAAAATATAAAAGGCGTATAACGCAGGCATACCGAAATCAAAATTTCTAATAATTAGAGATTGCGTCTCCTTCATTTGGCGTCATAGAATATGTCACCATCACGCGACACGGGGTTCCCGAAGAAATCGGACACCTTGCCACCGAGCCAATTCCAAGCCGGCTTGATAAGCGGCTTAGCAAATCGGTACGCCATACTAATACCAGGCAACGTGGACAAGGTTGAGTCGAGCAGATCACCGAGCCAGCCCCAGTCGTTGTATGCGGCCGGGTAGGCATGGGGCATCATGCTCCTGACACGGTCAGCTGCATCAAGGGCAATCTGATCGTAAGTAGGCTCATGTCTAGTAAAGTTGGCAAGCACGGAGCCAGACGTGGGAATGTATTGAATCACGGTCCGCGTCTTCAACTTAAGTGAAAAGTTCGGGGAAATGCCCTCCATCCACACAACACCAGTGTTGTACAGCGGGGCGACGTCGTCAGCCAAATTGAGGTCATAGAAGTACTGAGAAGGACCGTCGGCATATTTCGATGCAGGGACGGGATCCAAACAGCCACGATAGTACCATCTATTGTATACAGCAATAGGTTGCGGTCGAGGGGACTGGAACGGGTTATCACGAGAAGAGGACAACAATGGCATATAAAAGCCATCCACGGCACGGGCCTGGTACGCCTGATGGTAGGTCTCAACCAAAGAAGAGGGCGCGCAATTATCGCCCTCAAGGGGAAACACGTACTTAGGCGGCCCAGAATAGTGGAGTCGCTTACCGGCAACATTCTTCACGGTCTTATCGGCATTGACCTCGACTGATTGAACAAAGTCATTGCCAACTGTTTGCGTGAGGACCGTGCCCTGTGCCAAATATTGACAGGCAGTGACAAATCCCTGAGTCTCGAGAGACGGGGCAGTAAAGATACCAGTCAAACCGCGAGATAATAACCTGTAACCCCTGGCAGCAGACAAATGCTTGTCCACATTAGGCAAGTAAATAAAAGATTGAATGTATCCTGGAGAGTCACCATTATTCAACAACTTGCCTTCTGTAGTAAAAGCGCTCCAATTAGGGAAACGCTGGACAAAGTTGGGAATGCCATCACTCAATGTGAAGGCAGTTGGCGTGGTAGGATACAGCCGGACCATGGCCACGTTGCGGAGCATGGGCAAGGCAAGGATGCAAAGAGTAATATCGGCCTTGGTCCAGGCATCTATCTTAGCATAAGTAGCAGCATCAAGCAGCGTGGCTTGATTTTCGGAATTGGTGCCAGTACAGTAGATAGCCTCACGGGGTGGGAAAGAGATGTTGAAATTATTGGAGTAATCGGCTATGCAAGTGGTGACGGCAGAGCCATCAGGAAACCCAGCAACACTGGACATGGAAGGACCCATAGGATTAAGGTACTGACGAAGCCAGGCAAGACCAGCAGATGTTATAGTGAATGGACGCCTGGTGAGATTGGTGACGGTACGACGTGTAATGCGGGAAGGCTGAATAGCAACCGGGCCAACAGCGGCAGCGGTGCCGTTCCTGCGACGCCGATTACGTCGGCGACGAGCAGAACGGGAGGTAGGAGCTTGGGGAGAAGGTCGCGCTAAGCGCGGTGATGTAGTAGATTGTTGTTGGTTCATAACAATAATAAAGTTTCTATAACCTACGCGTAAAGAACAGACTTAACATCGCCCAATAGGGCCGTACGCAGGCCATCAATCTCGACGTCACGCTTCAAAAGGGCATACCGTCGAGGAACGAACGGTAAAGCCAACAAGTATTCCTCATACTGTAACTGCAGTGCAGGAGATATACCGGTGCGGGCGGCGAAGGCGGCCCGCATCTCAGGGCAGGGTTCGCTGTAGTCAGGGACGACTTTGAACGGAATGTGAACCATCCAAGGGGCGATGCGGCGAACGGCCAATACTAGTTTGTTACGATTTCGCGGGTTAAGTAGTCTGGACCTAACGACATTCAGTATGTGACGGCAAAAAGCAGTGATAATAGGGGTAGACGGGTTAAGATTTAAAATGCTGAGAGCCTTAGCCACTATAAGGTTATTGGAAAGACCATCAGCACAACAAACGTGTATCTTGGACAACGTGCGCAAGGGGTCAGAATACATACCCAACGCACCACGGCAGTCCAAAAGGTACATACCACAGAACGAACAGTCGTCGACGTGACGGTAATGATCAATCTTAAGCATGAAGCCGAGGTCGGGAATAATCTCGATCTCACCACCCATGGGTGTGGAACAACCAATAATTCCGTCATCTCCCTCGCAAAAGAAAACTGCGTCCTTGTCATACGTAACAAGCCATGTGAGGAACGCGTTAAGGAGGCCATTGCCGACAGACGTATGAGGGTCACCACTGCATCGAGACCCAGGCAACGAGTAGGTAATGCCATACTCACTAAATCCTGAGGTGACAAGTGTGGCGACAAGTGTCTGCCAGAATCTGGGATGGATAAGGGGCGGATAGACCAAGGACACCCAAGCATGTTCATACTGCGATATGACCTCAGCACTTATAGACAAATCAAATCGGGAGTAGTCGATCTCATAATAGTGGGGCCACCCAAGCAGACTCGACATCTTGACGGCACGCGAGGGAATATCGCAACCCTTAATGAGAAACGGGAGGGCAGAGGCGCGGTGCTCAATAGCAGAAAAGTAAGGACCCAATGTAGCGAGAGTGGCATCATTTCGCGGCGATATGTTTCGCGGGTCGGAACATTTGGCCATAGGTTCAACCTTAATGAAGTTTCGGACCTTCGTATGGGCTGTCTGCACAAGCATGCTGCCGTGCAACTTCTCGTAAGCAAGACGCAACTCCCGCTGTCTTGCTAGTGGGTACCGAGATACCCATGAATCCAAGGTCAAAGGTGTCGTATCCTTTAAATCTCTGTCTAGGGCCACCAAATAGAAGACACCGGCGAGCTTCTGCAGAGGGCTGAGTTGTAGGTACTTGTTGCATAAATCGTAATAAGGACAACAATGACGACTCGACAAATGAGGAAGTGGCGGCGCGAGATAAAGTGTTAAATACTCCGTCGATAGACCAGCTGAGGAGGCGTAGCTGCGAAGCACTAAAGCGTTCTGATATAGCGATTCCCAAATCAGGCTCAACGACGTGGGTGATATCTTCACCTCCCACCGCATGTGCATGGAAGAGAGTAGGCACCGACTCATCGCGCTCACACACTGACATGAAGAAATGAGGTCCGCACGAGGCAGTTGGGTCGGGGCAATCTGCGTAAGTGGTTCTCTTGGGATGACAAATGTTGTGCTCTTGGTTACGATCGGGGTCACGGTTTGTAGGTCGATGGGGCTTGCGCCTTGCTTTGCCCTTGTTAGACAGTACTCCAGAACTTCCGTACGTCGGCGAGCTCGAGCAGAAAGAGTCGTCAAGAATAGACCCGGATTCGTGGTCGAGTAATACGTCGTCTGACGCCGAAGCGCTGTCACCAAACGTGGATGAGGAGACGGAACCGGCCGCAGTACCCGGGTGACCAAGCTGGATATCATGTTTGTCACTGTCTTGGCTGGCACCCGCGGCAGACTGGCCAAGATTGGGGGTACCAACAACCGTGGCCTCAGCACGAAACCGCTCGAGATTGAACGTGGTCGGATTGCGCCCGAACATCTTCAGACGGAAAGGGGAAGTAACCATGTCATAGGTGGGCAGGTGAATGGAAGCCCAGTTCCACGGGGCGGCCTTCGCGCCAAAGAAGCGGTGCAGCGCGCCGACCGTAAAAGACGTCAGAGCGAGAGGCATGATGTGGTTGAACTTGACGAGCACCCATGACAGGCAATACGCCGTCCATGAGGAAGGGGCGGTAGAAAGGCGCGAGAAGCCAAACGTCTTGAGACTTGCTTCATCACACAAGTGAATTATAAAATCTAATATCAATGTGTCACGGGCATCCGTGAACCCAATCGCCCGACAGCGATTTTGGTAATATGATCGCAAACTATCGTAGAATTTATCATCGCGAGCAGAGCGACAAAAGGTCGCGGCGCAATAATCAGCCAGGGACCGCGGGACGGACACACCAAACACATGATAGTTGTTTCCATCAGCAGAATAGCTGATGAACCTCTTTTCATGAGGAGAATAATAGTGAAAATCACCCACAGTAGAGCGACGCAAGTTGGTAGGATCGTCGCGGGTGTACGTGCCAGCCACTGGGAACGCGTAATAAAGGGTGGTGTCGAACAGCCGGCCAATTCGATAATATCGAAACGCACCGGTCGAAGAGACAACAACACCCTCATTGTCCCATAAGTGGTATGGGTGCGGCCCGTAGACGGGCCCATCGCGAACAGAGGACGTGATAAGTCCACCGGCGGCACGAATGTTAGTTTCAGCCACAGATAGAGAGTCAACACACGAATAATCATGGTTAACTATGAAGGTGGGCCCGACCACAACTGAAGCAAGCTGATCAGGAGACATGTAGTAATCCACATGACTTAAGACACAAGCAGGGATGTCATATCGGTCCGGGCAATTTGAAGGGGCCCGACAACATCCAATACCCCCATGATGGGCCTCGGGAACAAACGATCCGTCCATGACAACCGGAGCGCAACGATGGATGCGGTGACCGAGCTCGGCCCAACGGTCGCAAGTGGCCGACACGAACCGAACATGGCGGAAGTAGCGCAGCAGCTGATCGAGGCACCAGGACTCAACAACTTTGCGCTGAAACGTAAGACCCGAATGACCTCGAGACGAAGGGGCATTGACATCAGATATAGCATCCTCAAACTCGGCCCGCAACTCGGCCACAGAATAACCACGCACACGATTGCGAACACGCACCACCCTGACACGGCTCGAACACACGATGGCGATGAACGAGCCAGTGAGCAGAATGATGAAAACGAGCTGAAACCAAACTATCTGGTAATACATATACGCAGTAAAGGCCGTCTCAGCGACAACACGCAAACCATCACTGAGAGTAGCATTAGCAATGCCAAGGCGGTCGAGCAACTCGCTGACATGGTAGGTGGTTGACTCGTACCTAGCCATGAGCCAGCCAAACGGATGGACAACCGGCACTGTGCGAGAGGCGACACAATACCAAGGTGTGCGATAACGGTAAACACGCACGCCAGCGGCATACGCGGCGACGCGGTGCTTGTGTACGAACGAGTTGTAAGCGTCAGCAGCAGCGTACTCATAGCTGCACATAGTATCAAAGTCGTCAATCCAGTCCTCAATCCAATATGATATAGGTGGGACCTGGCAAACAAGATACAGCGCAATGAGGGCAGCGAATACGAGCTTAACCATGTTGTGTGGGATGACCTGCGGCCAATTACCAGTAACCACACAAGGCAGACGCTAGGAAGTTATGAAGACGAGATCGG
>Medium.A.32.Contig2
GGATAGTTTCATGCCTCCTACTTCCTAGCAGCGATTTGTGTGGTTACTGGTAATTGGCCGCAGGTCATCCCACACACCATGAAGGTTGTCTTCTTGGTTTCGTTTGCTGTGTTCCTCATCTGTCAGGTCCCACCAGTCTCGTACTGGTTGGAGGACGCGTTGGATGAGTACAACACGATGTGCAGTTATGAGTATGCTGCTGCTGAGGCTTACAACAACTTCATCCATAAGCATCGCGTGGCTGCCTATGCTGCCGGCGTCCGTATTTTGCGCTACCGTACACCTTGGTACTGCTTTGCGTCTCGAAGCGTTCCCGTTGTTCATCCGTTTTCCTGGCTCATGGGTCAATATGACGCCACGATCGACCGCGTTGGCACGTTGATGCAACGACTCGAGATCGCCAATGTTTCAATTTCTGACGGCCTTCGCACCGTCGCTGACACCGCTCTCAAGGCTTATTTTTACTACCAGATCATTTGGTTTCAGCTCTTCTCAATCATCATGCTGGTCGGTTTCTTTTCCGCTGTCATCTGCTCTAGTCGTGTGCGTGTTGTTCGCATACGTAACAGGGTACGCGGTTATAGCATTGCCGAACTACGCTCTGACTTTGAGGAGAGTATGTCTACTATATTGGCCCCTTTATCTCGCGGACACTCGTGTTTAAATTTCCAGCGTCGTGTCGTTGAGTCGTGGGCCATCGATCAATTGCTTCGATACTTCCGTTGCTTTAGGTCCGTCACGTCATCACAGGGCAGGTGGGCGGAGGTTGGTCACCGTCTCCACCGCTGCTCGCCTGTCGTTATGGATGGCGCATTCGTGCCTGAGTATGATCAGCGTTTCAGTGCCTGCCGTCGTCACCCCTCCGTTTGCCCGGATAGGTACGACATCCCTGCCGCCATTCTCAGCCATGTCGATTATTACATGACTCCTGATCAGCTGGCCGCGGTTGTAACTGGACCCACATTCATTGTCAATCACGATTATTCGTCCGCTGATACTTTGTCTGTTGCTGAGGTTTCCTTGCGGTCTGCCGGTGGATTGGTTACCGCCAGCGTTCGTGATGGCCCTACTTTTGGCCCTCACCCGTATTATCGCTGGTCCGACGAGGGTGTTGTTGTCGCTTCTTCCGGTGCGTTTCAATATTTTCGAATTGGACGCCTGTTCGACACCACCCTTTACTATGCATTTCCGACTTCTGGAACTTATACCCGAGATGATCCTTCAGCCCTTCGCCGTTCTACCAGCGGCGACCTACATTACTATTCTCCGCACGAGAAGCGTTTTGTCAGCTACACAGCTGATGACACCCATTACCATGTTTTTGGTGTCCCCGTCCCACGTTCTTTGGCCGACTACTGCGCTGCCACTTTTTGCAGAGCAGTTCGTGATGATAAGTTTTATGACAGTCTGCGCTCCTACTATCAGAATAGGTGTCGAGCCATAGGGTTCTCTGACGCCCGCGACACACTGATGCTCGACTTTATCATCCACCTGTGTGACGATGCTAGTCTGCGTACCTTTGGCTTTTCCAGGTTGTCTTCCGCTCCTTCGTCCTGGTCGGCTTATTGTTTGTCGTGGATTTTGGTCAAGGTTAATCATATGATGCCATTGGCCCTCACCTCATACGTCTTGAATGTGCTGCACCGCTTCTTCGGCGCCAAGGCCGCTCCGTGGAACTGGGCAACGATTCACTTGCCAACCTACGATATGGTGACATCACCATTTCGGTTGAGGCTATTTGGGCGCAACCCCACAGTCTTCAACCTTGAGCGATTTCGTGCTGAGGCCACGGTTGTTGGTTCCCCCGATCGTGGCCAGTTTACCGAGGGTGCCGGCCAAGACCATCACAAACATGATATCAAGTCTTGTGACGCGAGTGCTGCGTCCAGTTCCTCTCCCACACCCTTACCTGGTGACTCCTCTACATCGGGATCAGTCTTATTACTCGACGACACTACCGACCGAGTTCATGAGGATGATTCGTCCGCGAGATCGACACCGAATCGAGGTTCTCGATTACGTGCTAACAAGGGCCACTCAGGGCGCAAGCCCCGTCGACCTGCGAACCATAACTCCGGTAGTGACAACCAGGTCGACGTTCCTCATCCCAAGAGAACCACTCACCCTTTGTGCCCCGACCCGACTGCCTCGTGCGGACCTCATTTCTTCATGTCAGTGTGTGAGTCAAATGAGTCAATACCTACTCTCTTCCATGCACACGCGGTGGGAGGTGAAGATATCACCCATGTCGTTGACCCATCTCTGGGAGCGTCTATATCGCAACGGTTTAGCGCTTCGCAATTACGCCTCCTTGGCTGGTCTATCGACGGAATTCTCAATACTTTATCTGGCGCCGCCACCTCGTCATTTGTCGAGTCGACGTTGTTGTGCCTATCACGATTTATGCGTGAAGTACCGCCAACTCAGCCCGTTGCAGAAGCTCGCCGCAGTCTTCTATTCTGTCGCCCTCGAGAGAGATTTAAAGGATACGACACCTTTGACATTGGATTCATGGGTATCGCGGTACCCGCAAGCAAGACAAAGGGAATTGAGGCTTGCCTTCGCGAGGTTGCAAGGCAGCACGCTCGTGCAGACCTCCCAAACGAAGGTGCGTAACTTCATCAAGGTCGAGCCCATGGCTAAGTGTTCCGATCCACGGAACATTTCACCCCGAAACGATGCGACACTTTCTACCCTTGGCCCTTACTTTTCTGCCATCGAGCACAATGCCGCTAGTTTACCTTTCCTGATTAAGGGATGTGACATGGCGGCTCGTGCCGTCAAGATGCGTGACCTCCTGGGTTGGCCTCACTATTACGAGATTGATTATTCTCGTTTTGACTTGTCGATAAGTGCTGAGGTCATATCCCAGTTCGAACATGCTTGGATCTCGCTGGTTTATGCCCCTGACATGCACCCACTGTTCTGGCAGACATTGGTCGCTACCTTGGTTACTTCGGGGTTTAGTGAGTATGGTATCACTTATACTCTTCCCGGATCGCGTTGTAGTGGCGATCCTCATACTTCTGTCGGCAATGGCATCCTTAATGCATTTCTTACGTGGCTTATCACGTTTGACAAAAGTTGTTCGTATTATTGTGAAGGTGACGATGGGATTATTGGCTGTGCCCAGCCTATCCGCGATGAAATTGAGATTATACCGGACCTGGGCTTCATGCTCAAAATCGATCACTATGAGCACGTTGATGATTGTTCGTTTTGTGGTATGTATTTGCTGGACGATCATGGATTGCTCCGCATGTACTCCGACCCGGTGCGCACATTGTCTAAGATCCATGTGTGCTGTGCTGATGGTCTACCCAACAATCTAATTGTAGCCAAGGCCTTGAGTCTTCTCAATCTGAACCCCTGTACCCCCATTGTTACAGCCTTTTGCCGCCACATACTGCGTGTAGTTCGGTCCGTGTTGCTCAATCCGCGAAACCGTAACAGACTTGCTGCTGCTGTTAAGCGTGTTGCTCCGTGGGCGGTTTATTTTCCGTTCAGTTACGAACCGTTTCACTCTGAGCCAACGCCTGCTATGCGCGCTGCTTTCTCGGTGCGCACTGGCGTATCTCCTGCTTTGCAGATAGCCTATGAGCAGTATCTCCTCAATTTGAGGTACGTTCCTTCTTCTTACCATTATCTTAAACGCGACCTTGACATAGACGGCGTCCACACCGCTTTGTTAGGTGAGTTTAGGTCTGTTCTTTACGCGTAATTTATAGAAATTATTACGATGAATCCACCAACTACGACTACAACTACGACGCGCACCATTCGCGCCCCAAAAGTTCAACTGACGCCCAATTCTGCTACTCGGCGTCGACGTAATCGCCGACGTCGCCGACCTGCCGCCAGTACCGCTGGGCCTTTATCCATTCAGCCTGCGTCTATCAACAGGCGTATGGTGTCTAGGGTCACCAGAAGGTCCGCTGCTATCTCCGCCGCTGGTCTAGCGTGGTTGCGTCAATATCTTAACCCTATGGGTCCCGACACAACTAGTGTTACGGGTTACCCCGATGGTTCTGCCGTTACCACGTGTATCGCAGACTATTCCAACACGTTTAACGTTACTTTCCCGCCCAGGGAGGCCCTTTATTGTACTGGGTCCTCCTCTTCGGAAAAGCCCACCCTTGTCGATGCTGACAATTATGCCAAGATAGACAAGTGGTCTGGCTACGACATTACATTATGCGTTCTCGCGTTGCCCATGTTGCGGAACGTTGTAATGCTTCGTCTCTACCCGCATACTCCTACTGCTTTCGCTCTCACCGAGCAGACTCCCAACTTTCCCCAACGTTTCCCGAACTGGAGTGTTTACTCCGCCGATGGTACCCGGTTCAACAATGGTGATGAGCCCGGTTACCTCCAGTCTTATGTTTATTTGCCTAACGTTGACAAGCACCTTTCTGCTGCCCGTGGATATCGTTTACTATCCCGGGGCATCACTGGTATTTTCAGTGCTCCTGCTCTTGAGACCCAGGGATTTGTCACAGCTTGCCAGTACTTGGCTGAGGGGTCCATACAATCCCAGTCTATCAAGTCTGATGCTGTTCGGTCCGTCACTGTTAACAGTGACGGTACTGTTAAGAACGTCGAGTCCAGCTCACAAACAGTTTCTTCTATGCCTCGATATGTGTTTCCGTTGGACGGTGACAATTGCGCTCCGTCATCCCTCACCGAGACTTACCATCAAGCCTATCAGTCTAAGGCTACTGATGGATTTTACATGCCCTTGTTATCATCGTCTAGAGACAATCCCTTTCACCCACCGCAGCCCAGGGCCATTGCAGTCTATGGCTCTTTCGTGGCCAGGGGTTGCCTCGATCCTGTTTCGGAGGCTCATGAGGCCGATGGTCCTACCCACGACATCTACCGTCTGAACGTTGCTGATGATGTCGCACCATTGTTCAACACTGGTGTGGTATGGCTTGAGGGCATTTCACCTAAATTTTCTCTCAAGCTCAAGACTCGAACTGTCTTGCAATATATTCCTACCTCCGGCTCTGTGTTGGCTAACTTTACCCGACACGAGCCTACTTACGATCAGATAGCGCTTGATGCTGCTGATCGTCTGCGTAATCTGATGCCTCACGCTTACCCTGCCGCTTACAATGATTGGGGATGGCTTGGCGACTTGCTCGATTCAGCCATCTCCATGTTGCCGGGCGTGGGTACTGTATACAACATTGCCAAGCCGCTTATCAAGCCTGCGTGGAACTGGCTTGGTAACAAGGTGTCCGACTTCTTCGGAAACCCGGTGGCCCGTGATGGCGACATTTTCTTTGACGCTAAGTAATCGGAGGCGTAATCTCTCGGCGCTAGAAATTTAACGGTTTCGATATGCCAAATATCTTGACGTTGTATTTCGTCTTCATTGTAGTGTGGTTACTGGTAATCAGTCGCAGACTGCTCCACGCTATGCGCCCTAGAGGTTCTTACAGTTCGATGCTTGCCACCGAATGCTTGCGAGTCCAGCTTGAACTCGCTCGCAAAGTGGCCAATTACCTTGGTGTTGATCACGTTTATGTGTTCGACACCACCGGGTTCTTTGACAGTGCTTCCGTTCATGTCACTTCCCACGGCCTGCGTTACCGCACCCGTGAGGGGCATGTTGCCGTGCTGTCTCAGTCAGCGCAGCTGATTCTGCCCCGCGCTGACCCTAACGTGTTCCAGCAGATCGCCCGATGCCGACTTATTAATGCTGCCTACGGCCTCTGCTTGGACACCCCCCAGTCAGACCGCTCGGACGCTGTTGATGCGTCCGATCGCGGTCGAGACGAGGTTGACGGTTGATTATTGCAATCACCGTCGGCTAGGCTGGTAAGCCTCCTTAAAGTTTCCCCGCAAGGTCCTGCGTCGATGGTTGTCG
>Weak.E.13.Contig1
GGGGGCTATAGTGTCGCAACAACCAACACTGTCAAACGTCCTCCACAACCACCAATTGTTGCGGATCCTTGCGGGGAAACTTTAAGGAGGCTTACCAGCCTTTAAGGAACTCGCAAGTGCGAGCCCTAGCCTACCCCATGGAAAGCCGTTACAGGCGGTCCAGGCGATCACGCCAACTGGGAGCCCAGTCTGGGGGTGAAGAGAGTATGCGGTAGCAATTACATGGCCAAGCCAACGGCTAAACCGCAAATACAACGAGGAAGACTTGGCTAGCCATCCACTTCGTCACGTCCGCGCGGAGCTGAATCAGGCACGCAACTGGACGTGGATTGAGGTGTGTCTAAGCAAAGTCCGTAAGCAGAGCTGATCAACCGACATCGAGCTATCTGTTGATACACGTTCGGGTCAGCTCTCGGAAGGATTGCCTGTGCGGCGAGCGAGAGCACAGCAACATGCCCATCACGAGAGCGGTAACGAAGGCCGGAAGAAGTAAGGTGAACAGAAGCAGCGTCAAAGAAACCGGTCGTGTCGAACACGTAAACGCGCTCGACACACAAATAATCGGCAACTTGACGCGCCATGGCGAGTTGCGCACGTAAGCACTCAGTAGCAAGCATGGAACTGTACGAACCGCGGGTAGGCATAGTGTGGAACAGTCTGCGACTGATTACCAGTAACCACACAAGAACAAATAAAATGTAAAAGGCGTATAACGCAGGCATACCGAAATCAAAATTTCTAATAATTAGAGATTGCGTCTCCTTCACTTGGCGTCATAGAATATGTCACCATCACGCGACACGGGGTTCCCGAAGAAATCGGACACCTTGCCACCGAGCCAATTCCAAGCCGGCTTGATAAGCGGCTTAGCAAATCGGTACGCCATACTAATACCAGGCAACGTGGACAAGGTTGAGTCGAGCAGATCACCGAGCCAGCCCCAGTCGTTGTAAGCGGCCGGGTAGGCATGGGGCATCATGCTCCTGACACGGTCAGCTGCATCAAGGGCAATCTGATCGTAAGTGGGCTCGTGTCTCGTAAAGTTGGCAAGCACGGAGCCAGACGTGGGAATGTATTGAATCACGGTCCGCGTCTTCAACTTAAGTGAAAAGTTCGGGGAAATGCCCTCCATCCACACAACACCAGTGTTGTACAGCGGGGCGACGTCGTCAGCCAAATTGAGGTCATAGAAGTACTGAGAAGGACCGTCGGCATATTTCGATGCAGGGACGGGGTCCAAACAGCCACGATAGTACCATCTATTGTATACAGCAATAGGTTGCGGTCGAGGGGACTGGAACGGGTTATCACGAGAAGAGGACAACAATGGCATATAAAAGCCGTCCACGGCACGGGCCTGGTACGCCTGATGGTAGGTCTCAACCAAAGAAGAGGGCGCACAATTATCGCCTTCAAGGGGAAACACATACTTAGGCGGTCCAGAATAGTGGAGTCGCTTACCGGCAACATTCTTCACGGTCTTATCAGCATTGACCTCGACTGATTGAACAAAGTCATTGCCAACTGTTTGCGTGAGGACCGTGCCCTGTGCCAAATATTGACAAGCAGTGACAAATCCCTGAGTCTCGAGAGACGGGGCAGTGAAGATACCAGTCAAACCGCGAGATAATAACCTATAACCCCTAGCAGCAGACAAATGCTTGTCCACATTAGGCAAGTAAATAAAAGATTGAATGTATCCTGGAGAGTCACCATTATTCAACAACTTGCCTTCTGTGGTAAAAGCGCTCCAATTAGGGAAACGCTGGACAAAGTTGGGAATGCCATCACTCAATGTGAAGGCAGTTGGCGTGGTAGGATACAGCCGGACCATGGCCACGTTGCGGAGCATGGGCAAGGCAAGGATGCAAAGAGTAATATCGGCCTTGGTCCAGGCATCTATCTTAGCATAAGTAGCAGCATCAAGCAGCGTGGCTTGATTTTCAGAATTGGTGCCAGTACAGTAGATAGCCTCACGGGGTGGGAAAGAGATGTTGAAATTATTGGAGTAATCGGCTATGCAAGTGGTGACGGCAGAGCCATCAGGAAACCCGGCAACACTGGACATGGAAGGACCCATAGGATTAAGGTACTGACGAAGCCAGGCAAGACCAGCAGATGTTATGGTGAATGGGCGCCTGGTGAGATTGGTGACGGTACGACGTGTAATGCGGGAAGGCTGAATAGCAACCGGGCCAACAGCGGCAGCGGTGCCGTTCCTGCGACGCCGATTACGTCGGCGACGAGCAGAACGGGAGGTGGGAGCTTGGGGGGAAGGTCGCGCTAAGCGCGGTGATGTAGTAGATTGTTGTTGGTTCATAGCAATAATAAAGTTTCTATAACCTACGCGTAAAGAACAGACTTAACATCGCCCAATAGGGCCGTACGCAGGCCATCAATCTCGACGTCACGCTTCAAAAGGGCATACCGTCGAGGAACGAACGGTAAAGCCAACAAGTATTCCTCATACTGTAACTGCAGTGCAGGAGATATACCGGTGCGGGCGGCGAAAGCGGCCCGCATCTCAGGGCAGGGTTCGCTATAGTCAGGGACGACTTTGAACGGGATGTGAACCATCCAAGGGGCGATGCGGCGAACGGCCAATACTAGTTTGTTACGATTTCGCGGGTTAAGTAGTCTGGACCTAACGACATTCAGTATGTGACGGCAAAAAGCAGTGATAATAGGGGTAGATGGGTTAAGATTTAAAATGCTGAGAGCCTTAGCCACTATAAGGTTATTGGAAAGACCATCAGCACAACAAACGTGTATCTTGGACAACGTGCGCAAGGGGTCAGAATACATACCCAACGCACCACGGCAGTCCAAAAGGTACATACCACAGAACGAACAGTCGTCGACGTGACGGTAATGATCAATCTTAAGCATGAAGCCGAGGTCGGGAATGATCTCGATCTCACCACCCATGGGTGTGGAACAACCAATAATTCCGTCATCTCCCTCGCAAAAGAAAACTGCGTCCTTGTCATACGTAACAAGCCATGTGAGGAACGCGTTAAGGAGGCCATTGCCGACAGACGTATGAGGGTCACCACTGCATCGAGACCCAGGCAACGAGTAGGTAATACCATACTCACTAAATCCTGAGGTGACAAGTGTGGCGACAAGTGTCTGCCAGAATCTGGGATGGATAAGGGGCGGATAGACCAGGGATACCCAAGCATGTTCATACTGCGATATGACCTCAGCACTTATAGACAAATCAAATCGGGAGTAGTCAATCTCATAATAGTGGGGCCACCCAAGCAGACTCGACATCTTGACGGCACGCGAGGGAATATCGCAACCCTTAATGAGAAACGGGAGGGCAGAGGCGCGGTGCTCAATAGCAGAAAAATAAGGACCCAATGTAGCGAGAGTGGCATCATTTCGCGGCGATATGTTTCGCGGGTCGGAACATTTGGCCATAGGTTCAACCTTAATGAAGTTTCGGACCTTCGTGTGGGCTGTCTGCACAAGCATGCTGCCGTGCAACTTCTCGTAAGCAAGACGCAACTCCCGCTGTCTTGCTAGTGGGTACCGAGATACCCATGAATCCAAGGTCAAAGGTGTCGTATCCTTTAAATCTCTGTCTAGGGCCACCAAATAGAAGACACCGGCGAGCTTCTGCAGAGGGCTGAGTTGTAGGTACTTGTTGCATAAATCGTAATAAGGACAACAATGACGATTCGACAAATGAGGAAGTGGCGGCGCGAGATAAAGTGTTAAATACTCCGTCGATAGACCAGCTGAGGAGGCGTAGCTGCGAAGCACTAAAGCGTTCTGATATAGCGATTCCCAAATCAGGCTCAACGACGTGGGTGATATCTTCACCTCCCACCGCATGTGCATGGAAGAGAGTAGGCACCGACTCATCGCGCTCACACACTGACATGAAGAAATGAGGTCCGCACGAGGCAGTTGGGTCGGGGCAATTTGCGTAAGTGGTTCTCTTGGGATGACAAATGTTGTGCTCTTGGTTACGATCGGGGTCACGGTTTGTAGGTCGATGGGGCTTGCGCCTTGCTTTGCCCTTGTTAGACAGTACTCCAGAACCTCCGTACGTCGGCGAGCTCGAGCAGAAAGAGTCGTCAAGAATAGACCCGGATTCGTGGTCGAGTAATACGTCGTCTGACGCCGAAGCGCTGTCACTAAACGTGGATGAGGAGACGGAACCGGCCGCAGTACCCGGGTGACCAAGCTGGATATCATGTTTGTCACTGTCTTGGCTGGCACCCGCGGCAGACTGGCCAAGATTGGGGGTACCAACAACCGTGGCCTCAGCACGAAACCGCTCGAGATTGAACGTGGTCGGATTACGCCCGAACATTTTCAGACGGAAAGGGGAAGTAACCATGTCATAGGTGGGCAGGTGAATGGAAGCCCAGTTCCACGGGGCGGCCTTCGCGCCAAAGAAGCGGTGCAGCGCGCCGACAGTAAAAGACGTCAGAGCGAGAGGCATGATGTGGTTGAACTTGACGAGCACCCACGACAGGCAATACGCCGTCCATGAGGAAGGGGCGGTAGAAAGGCGCGAAAAGCCAAACGTCTTGAGACTTGCTTCATCACACAAGTGAATTATAAAGTCCAATATCAACGTGTCACGGGCATCCGTGAACCCAATCGCCCGACAGCGATTTTGGTAATATGATCGCAAACTATCGTAGAATTTATCATCGCGAGCAGAGCGACAAAAGGTTGCGGCGCAATAATCAGCCAAAGACCGCGGGACGGACACACCAAACACATGATAGCTGTTTCCATCAACAGAATAGCTGATGAACCTCTTTTCATGAGGAGAATAATAGTGAAAATCACCCACAGTAGAGCGACGCAAGTTGGTAGGATCGTCGCGGGTGTACGTGCCAGCCACCGGGAACGCGTAATAAAGCGTGGTGTCAAACAGCCGGCCAATTCGACAATATCGAAACGCACCGGTCGAAGAGACAACAACACCCTCATTGTCCCATAAGTGGTATGGGTGCGGCCCGTAGACGGGCCCATCGCGAACAGAGGACGTGATAAGTCCACCGGCGGCACGAATGTTAGTTTCAGCCACAGATAGAGAGTCAACACACGAATAATCATGGTTAACTATAAAGGTGGGCCCGACCACAACTGAAGCAAGCTGATCAGGAGACATGTAGTAATCCACATGGCTTAAGACACAAGCAGGGATGTCATATCGGTCCGGGCAATTTGAAGGGGCCCGGCAACATCCAATACCCCCATGATGGGCCTCGGGAACAAACGATCCGTCCATGACAACCGGAGCGCAACGATGGATGCGGTGACCGAGCTCGGCCCAACGGTCGCAAGTGGCCGACACGAACCGAACATGGCGGAAGTAGCGCAGCAGCTGATCGAGGCACCAGGACTCAACAACTTTGCGCTGAAACGTAAGACCCGAATGACCTCGAGACGGAGGGGCATTGACATCAGATATAGCATCCTCAAACTCGGCCCGCAACTCGGCCACAGAATAACCACGTACACGATTGCGAACACGCACCACCCTGACACGGCTCGAACACACGATGGCAATGAACGAACCAGTGAGCAGAATGATGAAAACGAGCTGAAACCAAACTATCTGGTAATACATATACGCAGTAAAGGCCGTCTCAGCGACAACACGCAAACCATCACTGAGAGTAGCATTAGCAATGCCAAGGCGGTCGAGCAACTCGCTGACATGGTAGGTGGTTGACTCGTACCTAGCCATGAGCCAGCCAAACGGATGGACAACCGGCACTGTACGAGAGGCGACACAATACCAAGGTGTGCGATAACGGTAAACACGCACGCCAGCGGCATACGCGGCGACGCGGTGCTTGTGTACGAACGAGTTGTAAGCGTCAGCAGCAGCGTACTCATAGCTGCACATAGTATCAAAGTCGTCAATCCAGTCCTCAATCCAATATGATATAGGTGGGACCTGGCAAACAAGATACAGCGCAATGAGGGCAGCGAATACGAGCTTAACCATGTTGTGTGGGATGACCTGCGGCCAATTACCAGTAACCACACGAGACAGACGCTAGGAAGTTATAAAGACGAGATCGGAAGA
>Weak.F.11.Contig1
CGATTAACAAGATCTCACAGGTGCGCAGCGCAACGGGCTATAGTGTCGCAACAACCAACACTGTCAAACGTCCTCCACAACCACCAATTGTTGCAGATCCTTGCGGGGAAACTTTAAGGAGGCTTACCAGCCTTTAAGGAACTCGGAAGTACGAGTCCTAGCCTACCCCATGGAAAGCCGTTACAGGCGGTCCAGGCGATCACGCCAACTGGGAGCCCAGTCTGGGGGTAAAGAGAGTATGCGGTAGCAATTACATGGCCAAGCCAACGGCTAAACCGCAAATACAACGAGGAAGACTTGGCTAGCCATCCACTTCGTCACGTCCACGCGGAGCTGAATCAGCCACGCAACTGGACGTGGATTGAGGTGTGTCTAAGCAAAGTCCGTGAGCAGAGCTGATCAACCGACATCGCGCTATCTGTTGATACACGTTCGGGTCAGCTCTCGGAAGAATTGCCTGTGCGGCGAGCGAGAGCACAGCAACATGCCCATCACGAGAGCGGTAACGAAGGCCGGAAGAAGTAAGGTGAACAGAAGCAGCGTCAAAGAAACCGGTCGTGTCGAACACGTAAACGCGCTCGACACACAAATAATCGGCAACTTGACGCGCCATGGCGAGTTGCGCACGTAAGCACTCAGTAGCAAGCATGGAACTGTACGAACCGCGGGTAGGCATAGTGTGGAACAGTCTGCGACTGATTACCAGTAACCACACAAGAACAAATAAAATGTAAAAGGCGTATAACGCAGGCATACCGAAATCAAAATTTCTAATAATTAGAGATTGCGTCTCCTTCATTTGGCGTCATAGAATATGTCACCATCACGCGACACGGGGTTCCCGAAGAAATCGGACACCTTGCCACCGAGCCAATTCCAAGCCGGCTTGATAAGCGGCTTAGCAAATCGGTACGCCATACTAATACCAGGCAACGTGGACAAGGTTGAGTCGAGCAGATCACCGAGCCAGCCCCAGTCGTTGTAAGCGGCCGGGTAGGCATGGGGCATCATGCTCCTGACACGGTCAGCTGCATCAAGGGCAATCTGATCGTAAGTAGGCTCATGTCTCGTAAAGTTGGCAAGCACGGAGCCAGACGTGGGAATGTATTGAATCACGGTCCGCGTCTTCAACTTAAGTGAAAAGTTCGGGGAAATGCCCTCCATCCACACAACACCAGTGTTGTACAGCGGGGCGACGTCGTCAGCCAAATTGAGGTCATAGAAGTACTGAGAAGGACCGTCGGCATATTTCGATGCAGGGACGGGATCCAAACAGCCACGATAGTACCATCTATTGTATACAGCAATAGGTTGCGGTCGAGGGGACTGGAACGGGTTATCACGAGAAGAGGACAACAATGGCATATAAAAGCCATCCACGGCACGGGCCTGGTACGCCTGATGGTAGGTCTCAACCAAAGAAGAGGGCGCGCAATTATCGCCCTCAAGGGGAAACACGTACTTAGGCGGCCCAGAATAGTGAAGTCGCTTACCGGCAACATTCTTCACGGTCTTATCGGCATTGACCTCGACTGATTGAACAAAGTCATTGCCAACTGTTTGCGTGAGGACCGTGCCCTGTGCCAAATATTGACAAGCAGTGACAAATCCCTGAGTCTCGAGAGACGGGGCAGTGAAGATACCAGTCAAACCGCGAGATAATAACCTGTAACCCCTGGCAGCAGACAAATGCTTGTCCACATTAGGCAAGTAAATAAAAGATTGAATGTATCCTGGAGAGTCACCATTATTCAACAACTTGCCTTCTGTGGTAAAAGCGCTCCAATTAGGGAAACGCTGGACAAAGTTGGGAATGCCATCACTCAATGTGAAGGCAGTTGGCGTGGTAGGATACAGCCGGACCATGGCCACGTTGCGGAGCATGGGCAAGGCAAGGATGCAAAGAGTAATATCGGCCTTGGTCCAGGCATCTATCTTAGCATAAGTAGCAGCATCAAGCAGCGTGGCTTGATTTTCGGAATTGGTGCCAGTACAGTAGATAGCCTCACGGGGTGGGAAAGAGATGTTGAAATTATTGGAGTAATCGGCTATGCAAGTGGTGACGGCAGAGCCATCAGGAAACCCGGCAACACTGGACATGGAAGGACCCATAGGATTAAGGTACTGACGAAGCCAGGCAAGACCAGCAGATGTTATGGTGAATGGACGCCTGGTGAGATTGGTGACGGTACGACGTGTAATGCGGGAAGGCTGAATAGCAACCGGGCCAACAGCGGCAGCGGTGCCGTTCCTGCGACGCCGATTACGTCGGCGACGAGCAGAACGGGAGGTAGGAGCTTGGGGGGAAGGTCGCGCTAAGCGCGGTGATGTAGTAGATTGTTGTTGGTTCATAGCAATAATAAAGTTTCTATAACCTACGCGTAAAGAACAGACTTAACATCGCCCAATAGGGCCGTACGCAGGCCATCAATCTCGACGTCACGCTTCAAAAGGGCATACCGTCGAGGAACGAACGGTAAAGCCAACAAGTATTCCTCATACTGTAACTGCAGTGCAGGAGATATACCGGTGCGGGCGGCGAAGGCGGCCCGCATCTCAGGGCAGGGTTCGCTGTAGTCAGGGACGACTTTGAACGGAATGTGAACCATCCAAGGGGCGATGCGGCGAACGGCCAATACTAGTTTGTTACGATTTCGCGGGTTAAGTAGTCTGGACCTAACGACATTCAGTATGTGACGGCAAAAAGCAGTGATAATAGGGGTAGACGGGTTAAGATTTAAAATGCTGAGAGCCTTAGCCACTATAAGGTTATTGGAAAGACCATCAGCACAACAAACGTGTATCTTGGACAACGTGCGCAAGGGGTCAGAATACATACCCAACGCACCACGGCAGTCCAAAAGGTACATACCACAGAACGAACAGTCGTCGACGTGACGGTAATGATCAATCTTAAGCATGAAGCCGAGGTCGGGAATGATCTCGATCTCACCACCCATGGGTGTGGAACAACCAATAATTCCGTCATCTCCCTCGCAAAAGAAAACCGCGTCCTTGTCATACGTAACGAGCCATGTGAGGAACGCGTTAAGGAGGCCATTGCCGACAGACGTATGAGGGTCACCACTGCATCGAGACCCAGGCAACGAGTAGGTAATACCATACTCACTAAATCCTGAGGTGACAAGTGTGGCGACAAGTGTCTGCCAGAATCTGGGATGAATAAGGGGCGGATAGACCAGGGACACCCAAGCATGTTCATACTGCGATATGACCTCAGCACTTATAGACAAATCAAATCGGGAGTAGTCGATCTCATAATAGTGGGGCCACCCAAGCAGACTCGACATCTTGAAGGCACGCGAGGGAATATCGCAACCCTTAATGAGAAACGGGAGGGCAGAGGCGCGGTGCTCAATAGCAGAAAAGTAAGGACCCAATGTAGCGAGAGTGGCATCATTTCGCGGCGATATGTTTCGCGGGTCGGAACATTTGGCCATAGGTTCAACCTTAATGAAGTTTCGGACCTTCGTGTGGGCTGTCTGCACAAGCATGCTGCCGTGCAACTTCTCGTAAGCAAGACGCAACTCCCGCTGTCTTGCTAGTGGGTACCGAGATACCCATGAATCCAAGGTCAAAGGTGTCGTATCCTTTAAATCTCTGTCTAGGGCCACCAAATAGAAGACACCGGCGAGCTTCTGCAGAGGGCTGAGTTGTAGGTACTTGTTGCATAAATCGTAATAAGGACAACAATGACGACTCGACAAATGAGGAAGTGGCGGCGCGAGATAAAGTGTTAAATACTCCGTCGATAGACCAGCTGAGGAGGCGTAGCTGCGAAGCACTAAAGCGTTCTGATATAGCGATTCCCAAATCAGGCTCAACGACGTGGGTGATATCTTCACCTCCCACCGCATGTGCATGGAAGAGAGTAGGCACCGACTCATCGCGCTCACACACTGACATGAAGAAATGAGGTCCGCACGAGGCAGTTGGGTCGGGGCAATCTGCGTAAGTGGTTCTCTTGGGATGACAAATGTTGTGCTCTTGGTTACGATCGGGGTCACGGTTTGTAGGTCGATGGGGCTTGCGCCTTGCTTTGCCCTTGTTAGACAGTACTCCAGAACTTCCGTACGTCGGCGAGCTCGAGCAGAAAGAGTCGTCAAGAATAGACCCGGATTCGTGGTCGAATAATACGTCGTCTGACGCCGAAGCGCTGTCACTAAACGTGGATGAGGAGACGGAACCGGCCGCAGTACCCGGGTGACCAAGCTGGATATCATGTTTGTCACTGTCTTGGCTGGCACCCGCGGCAGACTGGCCAAGATTGGGGGTACCAACAACCGTGGCCTCAGCACGAAACCGCTCGAGATTGAACGTGGTCGGATTGCGCCCGAACATTTTCAGACGGAAAGGGGAAGTAACCATGTCATAGGTGGGCAGGTGAATAGAAGCCCAGTTCCACGGGGCGGCCTTCGCGCCAAAGAAGCGGTGCAGCGCGCCGACAGTAAAAGACGTCAGAGCGAGAGGCATGATGTGGTTGAACTTGACGAGCACCCATGACAGGCAATACGCCGTCCATGAGGAAGGGGCGGTAGAAAGGCGCGAAAAGCCAAACGTCTTGAGACTTGCTTCATCACACAAGTGAATTATAAAATCTAATATCAATGTGTCACGGGCATCCGTGAACCCAATCGCCCGACAGCGATTTTGGTAATATGATCGCAAACTATCGTAGAATTTATCATCGCGAGCAGAGCGACAAAAGGTTGCGGCGCAATAGTCAGCCAGGGACCGCGGGACGGACACACCAAACACATGATAGCTGTTTCCATCAACAGAATAGCTGATGAACCTCTTTTCATGAGGAGAATAATAGTGAAAATCACCCACAGTAGAGCGACGCAAGTTGGTAGGATCGTCGCGGGTGTACGTGCCAGCCACTGGGAACGCGTAATAAAGCGTGGTGTCAAACAGCCGGCCAATTCGATAATATCGAAACGCACCGGTCGAAGAGACAACAACACCCTCATTGTCCCATAAGTGGTATGGGTGCGGCCCATAGACGGGCCCATCGCGAACAGAGGACGTGATAAGTCCACCGGCGGCACGAATGTTAGTTTCAGCAACAGATAGAGAGTCAACACACGAATAATCATGGTTAACTATGAAGGTGGGCCCGACCACAACTGAAGCAAGCTGATCAGGAGACATGTAGTAATCCACATGACTTAAGACACAAGCAGGGATGTCATATCGGTCCGGACAATTTGAAGGGGCTCGACAACATCCAATACCCCCATGATGGGCCTCGGGAACAAACGATCCGTCCATGACAACCGGAGCGCAACGATGGATGCGGTGACCGAGCTCGGCCCAACGGTCGCAAGTGGCCGACACGAACCGAACATGGCGGAAGTAGCGCAGCAGCTGATCGAGGCACCAGGACTCAACAACTTTGCGCTGAAACGTAAGACCCGAATGACCTCGAGACGGAGGGGCATTGACATCAGATATAGCATCCTCAAACTCGGCCCGCAACTCGGCCACAGAATAACCACGTACACGATTGCGAACACGCACCACCCTGACACGACTCGAACACACGATGGCGATGAACGAGCCAGTGAGCAGAATGATGAAAACGAGCTGAAACCAAACTATCTGGTAATACATATACGCAGTAAAGGCCGTCTCAGCGACAACACGCAAACCATCACTGAGAGTGGCATTAGCGATGCCAAGGCGGTCGAGCAACTCGCTGACATGGTAGGTGGTTGACTCGTACCTAGCCATGAGCCAGCCAAACGGATGGACAACCGGCACTGTGCGAGAGGCGACACAATACCAAGGTGTGCGATAACGGTAAACACGCACGCCAGCGGCATACGCGGCGACGCGGTGCTTGTGTACGAACGAGTTGTAAGCGTCAGCAGCAGCGTACTCATAGCTGCACATAGTATCAAAGTCGTCAATCCAGTCCTCAATCCAATATGATATTGGTGGGACCTGGCAAACAAGATACAGCGCAATAAGGGCAGCGAATACGAGCTTAACCATGTTGTGTGGGATGACCTGCGGCCAATTACCAGTAACCACACGAGGCAGACGCTAGGAAGTTATGAAAGATCGGAA
>Medium.F.6.Contig1
CAACCACGGTAGTACCAGCGGTTGAACACCGCTATGGGCTGTGGCTTTGGGGAAATGAAAGGATTGTCACGGGAAGAAGAAAGGATTGGCATGTAAAATCCGTCAACAGCACGAGCCTGATAAGCTTGATGGTACGTCTCCACGAGGGATGAGGGTGCACAATTGTCACCCTCAAGCGGGAACACAAATTTAGGAGGTCCAGAATAATGGAGACGCTTGCCATTAACGTTCTTAACGGTCTTGTCAGCATTGACCTCAACAGACTGCACAAAGTCGTTGCCGACTGTCTGGGTTTGCAGCGCACCCTCGGCAAGGTACTGACATGCGGTGACAAATCCCTGAGTCTCGAGAGACGGGGCAGTGAAGATACCAGTCAAACCGCGAGACAATAACCTGTAACCCCTGGCAGCAGACAAATGCTTGTCCACATTAGGCAAGTAAATAAAAGATTGAATGTATCCTGGAGAGTCACCATTGTTCAACAACTTGCCTTCTGTGGTAAAAGCGCTCCAATTAGGGAAACGCTGAACAAAGTTGGGAATGCCATCACTCAATGTGAAGGCAGTTGGCGTGGTAGGATACAGCCGGACCATGGCCACGTTGCGGAGCATGGGCAAGGCAAGGATGCAAAGAGTAATATCGGCCTTGGTCCAGGCATCTATCTTAGCATAAGTAGCGGCATCGAGCAGCGTGGCTTGATTTTCGGAATTGGTGCCAGTACAGTAGATAGCCTCACGGGGTGGGAAAGAGATGTTAAAATTATTGGAGTAATCGGCTATGCAAGTGGTGACGGCAGAGCCATCAGGAAACCCAGCAACACTGGACATGGAAGGACCCATAGGATTAAGGTACTGACGAAGCCAGGCAAGACCAGCAGATGTTATGGTAAACGGACGCCTGGTGAGATTGGTGACGGTACGACGTGTAATGCGGGAAGGCTGAATAGCAACCGGGCCAACAGCGGCAGCAGCACCGTTCCTGCGACGCCGATTACGTCGGCGACGAGCAGAACGGGAGGTGGGAGCTTGGGGGGAAGGTCGCGCTAAGCGCGGTGATGTAGTAGATTGTTGTTGGTTCATAGCAATAATAAAATTTCGGGCCATAGTGTCGCAACAACCAACACTGTCAAACGTCCTCCACAACCACCAATTGTTGCGGATCCTTGCGGGGAAACTTTAAGGAGGCTTACCAGCCTTTAAGGAACTCGCAAGTGCGAGCCCTAGCCTACCCCATGGAAAGCCGTTACAGGCGGTCCAGGCGATCACGCCAACTGGGAGCCCAGTCTGGGGGTAAAGAGAGTATGCGGTAGCAATTACATGGCCAAGCCAACGGCTAAACCGCAAATACAACGAGGAAGACTCGGCTAGCCATCCACCTCGTCACGTCCGCGCGGAGCTGAATCAGGCGCGCAACTGGACGTGGATTGAGGTGTGTCTAAGCAAAGTCCGTGAACAGAGCTGATCAACCGACATCGCGCTATCTGTTGATACACGTTCGGGTCAGCTCTCGGAAGAATTGCCTGTGCGGCGAGCGAGAGCACAGCAACATGCCCATCACGAGAGCGGTAACGAAGGCCGGAAGAAGTAAGGTGAACAGAAGCAGCGTCAAAGAAACCGGTCGTGTCGAACACGTAAACGCGCTCGACACACAAATAATCGGCAACTTGACGCGCCATAGCGAGTTGCGCACGTAAGCACTCAGTAGCAAGCATGGAACTGTACGAACCGCGGGTAGGCATAGTGTGGAACAGTCTGCGACTGATTACCAGTAACCACACAAGAACAAATAAAATATAAAAGGCGTATAACGCAGGCATACCGAAATCAAAATTTCTAATAATTAGAGATTGCGTCTCCTTCATTTGGCATCATAGAATATGTCACCATCACGCGACACGGGGTTCCCGAAGAAATCGGACACCTTGCCACCGAGCCAATTCCAAGCCGGCTTGATAAGCGGCTTAGCAAATCGGTACGCCATACTAATACCAGGCAACGTGGACAAGGTTGAGTCGAGCAGATCACCGAGCCAGCCCCAGTCGTTGTAAGCGGCCGGGTAGGCATGGGGCATCATGCTCCTGACACGGTCAGCTGCATCAAGGGCAATCTGATCGTAAGTGGGCTCGTGTCTCGTAAAGTTGGCAAGCACGGAGCCAGACGTGGGAATGTATTGAATCACGGTCCGCGTCTTTAACTTAAGTGAAAAGTTCGGGGAAATGCCCTCCATCCACACAACACCAGTGTTGTACAGCGGGGCGACGTCGTCAGCCAAATTGAGGTCATAGAAGTACTGAGAAGGACCGTCGGCATATTTCGATGCAGGGACGGGATCCAAACAGCCACGATAGTACCATCTATTGTATACAGCAATAGGTTGCGGTCGAGGGGACTGGAACGGGTTATCACGAGAAGAGGACAACAATGGCATATAAAAGCCGTCCACGGCACGGGCCTGGTACGCCTGATGGTAGGTCTCAACCAAAGAAGAGGGCGCACAATTATCGCCTTCAAGGGGAAACACGTACTTAGGCGGTCCAGAATAGTGGAGTCGCTTACCGGCAACATTCTTCACGGTCTTATCAGCATTGACCTCGACTGATTGAACAAAGTCATTGCCAACGGTTTGCGTGAGGACCGTGCCCTGTGCCAAATATTGACAAGCAGTGACAAATCCCTGAGTCTCGAGAGACGGGGCAGTGAAGATACCAGTCAAACCGCGAGACAATAACCTGTAACCCCTGGCAGCAGACAAATGCTTGTCCACATTAGGCAAGTAAATAAAAGATTGAATGTATCCTGGAGAGTCACCATTGTTCAACAACTTGCCTTCTGTGGTAAAAGCGCTCCAATTAGGGAAACGCTGAACAAAGTTGGGAATGCCATCACTCAATGTGAAGGCAGTTGGCGTGGTAGGATACAGCCGGACCATGGCCACGTTGCGGAGCATGGGCAAGGCAAGGATGCAAAGAGTAATATCGGCCTTGGTCCAGGCATCTATCTTAGCATAAGTAGCGGCATCGAGCAGCGTGGCTTGATTTTCGGAATTGGTGCCAGTACAGTAGATAGCCTCACGGGGTGGGAAAGAGATGTTAAAATTATTGGAGTAATCGGCTATGCAAGTGGTGACGGCAGAGCCATCAGGAAACCCAGCAACACTGGACATGGAAGGACCCATAGGATTAAGGTACTGACGAAGCCAGGCAAGACCAGCAGATGTTATGGTAAACGGACGCCTGGTGAGATTGGTGACGGTACGACGTGTAATGCGGGAAGGCTGAATAGCAACCGGGCCAACAGCGGCAGCAGCACCGTTCCTGCGACGCCGATTACGTCGGCGACGAGCAGAACGGGAGGTGGGAGCTTGGGGGGAAGGTCGCGCTAAGCGCGGTGATGTAGTAGATTGTTGTTGGTTCATAGCAATAATAAAATTTCTATAACCTACGCGTAAAGAACAGACTTAACATCGCCCAATAGGGCCGTACGCAGGCCATCAATCTCGACGTCACGCTTCAAAAGGGCATACCGTCGAGGAACGAACGGTAAGGCCAACAAGTATTCCTCATACTGTAACTGCAGTGCAGGAGATATACCGGTGCGGGCGGCGAAGGCGGCCCGCATCTCAGGGCAAGGTTCGCTATAGTCAGGGACGACTTTGAACGGAATGTGAACCATCCAAGGGGCGATGCGGCGAACGGCCAATACTAGTTTGTTACGATTTCGCGGGTTAAGTAGTCTAGACCTAACGACGTTCAGTATGTGACGGCAAAAAGCAGTGATAATAGGGGTAGACGGGTTAAGATTTAAAATGCTGAGAGCCTTAGCCACTATAAGGTTATTAGAAAGACCATCAGCACAACAAACGTGTATCTTGGACAACGTGCGCAAGGGGTCAGAATACATACCCAACGCACCACGGCAGTCCAAAAGGTACATACCACAGAACGAACAGTCGTCGACGTGACGGTAATGATCAATCTTAAGCATGAAGCCGAGGTCGGGAATGATCTCGATCTCACCACCCATGGGTGTGGAACAACCAATAATTCCGTCATCTCCCTCGCAAAAGAAAACGGCGTCCTTGTCATACGTAACAAGCCATGTGAGGAACGCGTTAAGGAGGCCATTACCGACAGACGTATGAGGGTCACCACTGCATCGAGACCCAGGCAACGAGTAGGTAATACCATACTCACTAAATCCTGAGGTGACAAGTGTGGCGACAAGTGTCTGCCAGAATCTGGGGTGGATAAGGGGCGGATAGACCAGGGACACCCAAGCATGTTCATATTGTGATATGACCTCAGCACTTATAGACAAATCAAATCGGGAGTAGTCGATCTCATAATAGTGAGGCCACCCAAGCAGACTCGACATCTTGACGGCACGCGAGGGAATATCGCAACCCTTAATGAGAAACGGGAGGGCAGAGGCGCGGTGCTCAATAGCAGAAAAGTAAGGACCCAATGTGGCGAGAGTGGCATCATTTCGCGGCGATATATTTCGCGGGTCGGAACATTTGGCCATAGGTTCAACCTTAATGAAGTTTCGGACCTTCGTGTGGGCTGTCTGCACAAGCATGCTGCCGTGCAACTTCTCGTAAGCAAGACGCAACTCCCGCTGTCTTGCTAGTGGGTACCGAGATACCCATGAATCCAAGGTCAAAGGTGTCGTATCCTTTAAATCTCTGTCTAGGGCCACCAAATAGAAGACACCGGCGAGCTTCTGCAGAGGGCTGAGTTGTAGGTACTTGTTGCATAAATCGTAATAAGGACAACAATGACGACTCGACAAATGAGGAAGTGGCGGCGCGAGATAAAGTGTTAAATACTCCGTCGATAGACCAGCTGAGGAGGCGTAGTTGCGAAGCACTAAAGCGTTCTGATATAGCGATTCCCAAATCAGGCTCAACGACGTGGGTGATATCTTCACCTCCCACCGCATGTGCATGGAAGAGAGTAGGCACCGACTCATCGCGCTCACACACTGACATGAAGAAATGAGGTCCGCACGAGGCAGTTGGGTCGGGGCAATCTGCGTAAGTGGTTCTCTTGGGATGACAAATATTGTGCTCTTGGTTACGATCGGGGTCACGGTTTGTAGGTCGATGGGGCTTGCGCCTTGCTTTGCCCTTGTTAGACAGTACTCCAGAACTTCCGTACGTCGGCGAGCTCGAGCAGAAAGAGTCGTCAAGAATAGACCCGGATTCGTGGTCGAGTAATACGTCGTCTGACGCCGAAGCGCTGTCACTAAACGTGGATGAGGAGACGGAACCGGCCGCAGTACCCGGGTAACCAGGCTGGATATCATGTTTGTCACTGTCTTGGCTGGCACCCGCGGCAGACTGGCCAAGATTGGGGGTACCAACAACCGTGGCCTCAGCACGAAACCGCTCGAGATTGAACGTGGTCGGATTGCGCCCGAACATTTTCAGACGGAAAGGGGAAGTAACCATGTCATAGGTAGGCAGGTGAATGGAAGCCCAGTTCCACGGGGCGGCCTTCGCGCCAAAGAAGCGGTGCAGCGCGCCGACAGTAAAAGACGTCAGAGCGAGAGGCATGATGTGGTTGAACTTGACGAGCACCCATGACAGGCAATACGCCGTCCATGAGGAAGGGGCGGTAGAAAGGCGCGAAAAGCCAAACGTCTTGAGACTTGCTTCATCACACAAGTGAATTATAAAATCTAATATCAATGTGTCACGGGCATCCGTGAACCCAATCGCCCGACAGCGATTTTGATAATATGATCGCAAACTATCGTAGAATTTATCATCGCGAGCAGAGCGACAGAAGGTTGCGGCGCAATAATCAGCCAGAGACCGCGGGACGGACACACCAAACACATGATAGCTGTTTCCATCAACAGAATAGCTGATGAACCTCTTTTCATGCGGAGAATAATAGTGAAAATCACCCACAGTAGAGCGACGCAAGTTGGTAGGATCGTCGCGGGTGTACGTGCCAGCCACTGGGAACGCGTAATAAAGCGTGGTGTCAAACAGCCGGCCAATTCTATAGTATCGAAACGCACCGGTCGAAGAGACAACAACACCCTCATTGTCCCATAAATGGTATGGGTGCGGCCCGTAAACGGGCCCATCGCGAACAGAGGACGTGATAAGTCCACCGGCGGCACGAATATTAGTTTCAGCCACAGATAGAGAGTCGACACACGAATAATCATGGTTAACTATGAAGGTGGGCCCGACCACAACTGAAGCAAGCTGATCAGGAGACATGTAGTAATCCACATGACTTAAGACACAAGCAGGGATGTCATATCGGTCCGGGCAATTTGAAGGGGCCCGACAACATCCAATACCCCCATGATGGGCCTCGGGAACAAATGATCCGTCCATGACAACCGGAGCGCAACGATGGATGCGGTGACCGAGCTCGGCCCAACGGTCGCAAGTGGCCGACACGAACCGAACGTGGCGGAAGTAACGCAACAGCTGATCGAGGCACCAGGACTCAACAACTTTGCGCTGAAACGTAAGACCCGAATGACCTCGAGACGGAGGGGCATTGACATCAGATATAGCATCCTCAAACTCGGCCCGCAACTCGGCCACAGAATAACCACGTACACGATTGCGAACACGCACCACCCTGACACGGCTCGAACACACGATGGCAATGAACGAACCAGTGAGCAGAATGATGAAAACGAGCTGAAACCAAACTATCTGGTAATACATGTACGCAGTAAAGGCCGTCTCAGCGACAACACGCAAACCGTCACTGAGAGTAGCATTAGCAATGCCAAGGCGGTCGAGCAACTCGCTGACATGGTAGGTGGTTGACTCGTACCTAGCCATGAGCCAGCCAAACGGATGAACAACCGGCACTGTACGAGAGGCGACACAATACCAAGGTGTGCGATAACGGTAAACGCGCACGCCAGCGGCATACGCGGCGACGCGGTGCTTGTGTACGAACGAGTTGTAAGCGTCAGCAGCAGCGTACTCATAGCTGCACATAGTATCAAAGTCGTCGATCCAGTCCTCAATCCAATATGATATAGGTGGGACCTGGCAAACAAGATACAGCGCAATGAGGGCAGCGAATACGAGCTTAACCATGTTGTGTGGGATGACCTGCGGCCAATTACCAGTAACCACACGAGGCAGACGCTAGGAAGTTATGAAGACGAGATCGGAAGA
>Medium.F.6.Contig2
CGGTCGTATAACTTCCTGCTATCAGCTCTTGTATGGTTACTGGTAATTGGCCGCAGGTCATCCCATACATCATGGTTAAGCTCGCTTTTGCTGTCGTTTTGTCTGTCTTTCTGGTCTGCCAGGTTCCTCCTATCTCATATTGGATCGAGGACCTGGTTGATGATTTCAATACGATGTGCAGTTATGAGTATGCCGCTGCTGATGCTTACAATACTTTCGTTTATAAACACCGTGTGGCCGCTCATGCTGCTGGCGTTCGGGTGCACCGTTACCGCGCACCCTGGTATTGCGCCGTTTCTCGCCCCGTACCGGTTGTTCACCCACTCGGGTGGCTCATGTCCCAATATGAGACTACCACAAGTTACGTGGGCGAGTTGCTCGACCGGCTCGACGTTGCCAACGTGTCTTTGGCTGACGGCCTGCGTGCCGTCGCCGAGACCGCTTTTACCGCCTACACTTACTATCAGATAATATGGCTTCAGCTCGTTTTTATTGTATTACTCACTGGTTTCTTCTTGGCGCTGGTGTGTTCTAGTCGTGTCAGGGTGATCCGCGTACGCAATCGCGTGCGTGGTTATTCTGTCACTGACCTCCGTACTGATTTTGAGGCCTCTATTTCTGATATCATGGCCCCTTTGTCTCGTGGTCATTCCTGCCTTAGTTTTCAGCGCCGTGTCGTCGAGTCCTGGTGTATTGATCAGCTTTTGAGTTATTTCCGCAGTCTCCGTTTCATTTCTACATCCCAGGGCCGGTGGACGGAGCTAGGTCATCGCGTGCATCGCTGTTCGCCGGTGGTGTTGGATGGCTCTTTTGTACCGGAGGGTTCTCAGTGCGGAACTTCTTGCAACCGACGGCCTGCCTCTTGCCCCGATCGATTCGACGTGCCTGCTTGCGTGATAAGCCATGTGGACTATTATATGTCGCATGAGCAGTTGGCGTCTGTCGTTAGCGGTCCCACATTCATTATCAACCACGACTATTCCGCCCCCGACACGCTGTCGGTGGCCGAGGTCGGTGTACGCGTTGACGGCGGACTGGTCACGTCCACTGTTCGTGATGGCCCGACGTATGGGCCTCATCCATATCACTTGTGGGCGAGTGAGGGCGTCGTCGCTTGTTCTACCGGTGCGTTCCGTTATTATCGAGTCGGCCGTATGTTCGACACCTCGTTGTATTACGCTTTTCCAGTGGCCGGCACGTATTCATGTGACGACCCATGCAACTTACGCCGGTCCACCGTCGGTGATCTTCACTATTATTCTCCGCACGAGAAGCGGTTCGTCAGTTATTCTGCAGATTCGACTAGTTATCATGTGTTCGGCACTTCTGTTCCCAGATCTCTTGCTGATTATTGCGCTGCTACGTTTTGTCGGTCTGCTCGAGATGACAAGTTTTATGATAGTTTACGTTCTTACTATCAGAACCGCTGCCGTGCAATAGGATTTACCGATGCTCGTGATACTCTCATGTTGGATTTTATTATCCATCTTTGCGATGAGGCCAGTCTTAAAACCTTTGGATTTTCTCGCTTATCCGTTGCACCTTCATCATGGACAGCGTATTGCTTGTCTTGGATACTTGTCAAGGTCAACCATCTTATGCCACTAGCGCTAACCACTTTTGTTGTGAGCGCTCTCCATAGGTTCTTTGGCGCGCGGTCTGCCCCTTGGAATTGGGCAACCATCCATCTTCCCACGTATGACATGGTCACCTCCCCTTTCCGCCTCAAGATGTTCGGTCGTAATCCCACTACTTTCAATCTTGAGCGATTTCGTGCTGAGGCCTCGGTTGTTGGTGCCCCCGATCCTGGCCAGTCTCCCGCGGGTGCCTGCAAAGACCGTTGCAAACATGATATCCAGTCTTGTGACACGAGTTCTCCGGCCCGTTCCATCTCCCCACCCGCGTCTAGTCACACCTCTGAGTCGTCAGACAGTTTATTACTCGACGACGAATCCCGATCTGCTACTGGCAACTCTTCCTCGGGGCGTTCGTCGGCGAGCCGAGGTACTGGAGTTTTGCCTGACAAGGGCAAGACAAGGCGCCAGCCCCATCGACCTGCGTACAATAACCCCGGTCCTGACCACGAACAATACATTTGTCATCCCAAGAGAACCACTCACCCTACGTGTCCCGACCCAAATGTCGCGTGCGGACCTCATTTCTTCATGTCGGTGCGTGAGCATGATGAGTCAATACCTACACTCTTCCATGCACACGCGGTGGGAGGCGAAGATATCACCCACATCATTGAGCCAGGTGTGGGATCGACTATATCAAAACGCTTTAGTGCTTCGCAGTTACGCCTCCTTAGCTGGTCTGTCGACGGAATATTTAACACTTTATCTCGCGCCGCCACCTCGTCATTCGTCGAGTCATCGTTGTTGTCCTTATTACGATTTATGCAGCAAGCACCTCCAACTAAGTCCGTTGCAGAAACTCGCCGGTGTCTTTTATTTGGTGGCCCTAGACAGAGATTTAAGGGATACGATACCTTTGACCTTGGATTCATGGGTATCGCGGTACCCGCTGACAAGACAGCGGGAGTTGCGTCTTGCCTACGAGAAGTTGCACGGCAGCATGCTAGTGCAGACGCCCCACACGAAAGTTCGAAACTTTATTAAAGTGGAACCTATGGCCAAGTGTTCCGACCCCCGTAACATATCACCGCGCAATGACGCGACCCTTGCCACTCTGGGACCTTACTTTTCCGCTATTGAGCATCGTGCCTCGTCCTTGCCCTTTCTCATCAAGGGCTGTGACATCCCTGCTCGTGCTGTCAAGATGTCTAGTCTTCTTGGCTGGCCTGACTACTATGAAATTGATTATTCTAGGTTTGACCTCTCTATTAGTGCTGAGGTCATCTCTCAGTACGAGCATGCTTGGGTGTCACTTGTTTACCCTCCTTCGACCCATCCTGGTTTCTGGCAGACCCTTGTCTCCACCTTGATTACATCCGGCGTCAGTGAGTATGGTATCACTTATTCCCTTCCCGGATCCCGCTGTAGCGGTGATCCTCACACCTCGGTCGGTAACGGGTTGTTAAATGCGTTTCTGACTTGGCTTATTACCTATGATAAGGATTGTGCTTATTTCTGTGAGGGGGATGATGGTATCATTGGTTGTTCGCCACCTATTGGTGATGAGATTGAGATAATACCCGATCTCGGGTTCATGCTTAAGATAGAGCACTACAATCATATAGATGAGTGTTCATTCTGCGGTATGTATTTGCTAGATGCTCGAGGCACCTTAAAGATGTATTCTGACCCGTTGCGCACCCTCTCTAAAATCCATGTGTGTTGCGCTGATGGGTCGCCCAATAACCTCATTGTAGCTAAGGCCCTTAGTGTTTTGAATCTTAACCCGTCCACGCCCATTATCACTGCTTTTTGCCGACATATACTTAATGTTGTTCGTTCTAGGCTGTTAAATCCGCGAAACCGCAACAGACTCGCTGCTGCCGTCAAGCGTGTTGCGCCTTGGATGGTTTACATGCCGTTTTGCTACACGCCTTATTATGCTGAGCCATGTCCTGCTACTCGTGCCGCGTTCGCTGCACGCACGGGTATCTCCCCTGCTTTACAGATTGAGTACGAGAAGTATTTGCTTTCTCTAACTTTTGTGCCGTCTAGGTACGCCCTCCTCAAGCGTGATGTTGAGCTCGATGGCCTCAGTACTGTTTTACTTGGCAACTTCCGGTCTGTCCTTTACGCGTAGAATCAAGAAATTTACTTCGATATGAATCAACAACAACCTAATCCTTCACAGCGCCAACCGCGCTCCCGCAATCAACCCGGCCCTTCGCGTTCCGCTCGACGCCGACGTAATCGCAGGCGTCGCGCTAACGCTGCCGCCTCTTCTGGTTCCGTGGCCCTTCAGCCGTCACGTATCACGCGTCGCGTCGTAACCAACTTGACAAAGCGCTCCCCTACTATCTCCAGCGCTGGTCTCGCGTGGCTTCGGCAATATTTGAATCCTATGGGTCCCTCCTCTACCAGTATTGCGGGTTTTCCTGACGGTTCTGCCGTCACCACTTGCATAGCTGATTATGCGAACAATTTCAATATATCATTCCCGCCTCGTGAAGCCGTCTATTGCACTGGCTCCAACTCTGATGAGAAGGCAACCCTTCTTGATGCCGCCACTTACGCCAAAATCGACGCTTGGACCAAGGCGGACATAACACTTTGCATCCTTGCGCTTCCCATGCTTCGAAATGTGGTTATGGTGCGCCTTTATCCTTCCACTCCAACCGCCTTCACTTTGAGTGATGGTATTCCCAACTTTGTCCAGCGCTTCCCCAATTGGAGTGCTTTCACCACTGAAGGCAAGGTTCTTAACAACGGCGATTCTCCCGGGTACATTCAATCCTTTGTCTACCTCCCGAACGTGGACAAGCATTTGTCCGCTGCTCGGGGTTATCGTTTGCTGTCTCGAGGGTTGACTGGTATTTATACCGCTCCGTCCCTCGAGACGCAGGGCTTCGTTACGGCGTGCCAGTACCTAGCCCAGGGTGCAATTCAAACCCAGACTGTTGGTAATAATTTCGTGCAGTCTGTGGAGGTCAATGCCGATAAGACTGTGAAGAATGTTGAAGGCAAACGCCTCCATTATTCTGGGCCTCCCAAGTATGTCTTCCCTCTTGAGGGTGACAATTGTGCACCCTCCTCTCTTGTTGAGACTTACCACCAGGCTTATCAATCTCGTGCTGTTGACGGGTTCTATATGCCACTCCTCTCGTCTTCGCGAGACAATCCATTTACTTCACCAAAGCCACAGCCTATCGCGGTTTACAACAGGTGGTATTACCGTGGGTGCTTGGATCCTATACCAGCTTCGAAGTATGCTGATGGGCCTTCCCAATTCTTTTACGACTTAAATCTCGCTGATGATGTTGCTCCTCTCTATAACACTGGTGTTGTATGGATGGAGGGAATATCTTCAAAGTTTTCGTTGAAGTTGAAGACTCGCACTGTTATCCAGTACATCCCAACTTCTGGTTCGGTCCTTGCTAATTTCACGAGACATGAGCCCACGTATGACCAAGTGGCTTTGGATGCTGCGGATCGTATCCGAAACATGATGCCTCATGCCTACCCGGCTACTTATAACGATTGGGGTTGGTTGGGCGATCTTCTTGACTCGACTTTGTCCATGTTGCCCGGTATTGGTACAGCTTACCGCTTTGCTAAACCTCTTATCAAACCGGCTTGGAATTGGCTGGGCGGCAAGGTTTCTGATTTCTTCGGGAATCCCGTTGCTCGCGACGGCGACATTTTCTTTGATGCCAAATAATGGAGGCGCAATCTCTAGCTGCTAGAAATCTTTGATTTCGGCATGCCTATCGTACTCACCTTGTACGTTCTTTTCCTTATTGTGTGGTTACTGGTAATCAGTCGCAGACTGTTCCACACTATGCCTGTTCGCGGTTCTTACAGCTCTATGCTCGCAACTGAGTGTCTGCGAGCTCAACTCGCGCTTGCACGTCAGGTTGCCGATTACCTTTGTGTCGACCATGTTTACGTGTTCGACACTACTGGCTTCTTCGACAGTGCTTCCGTTCATCTCACATCTTCCGGCTTACGTTATCGTTCCCGAGATGGTCACGTTGCTGTCTTGTCGTTGGCTGCACAGTCTGTGCTGCCGATGGCAGACCCCAATGTGTACCAGCAGATTGCCCGCTGCCGTTTAACCAACGCGGCTTACGGCCTCTGCCTTGACACTCCCCAGACTGCGCCTTGCAGTGTTCCTGACTCTGCACAGCGTGGTCGTGACGAGGTTGACGGCTAGCGTCCGTCTCCTTGTTGCTTTGCTCTGGTTTAGCCGTTGACTGTCATGTAAGTGCTACCAGGCTCTGACTTCCCCCAGGACAAGGTTCCCTGTTGGCAGATATGCCCGACTGGCACCAGTTGCCTTTCGTGGGGTTGGACAGGGTCCCATCTCGGTCCCTTAAAGGTTGGCAAACCTCCATAAAGTTTCCCCGCAAGGATCTGTGACATTTGGTGGTCGCAGAGGACGTTAGACAGTGTTGGTTGTTGCGACACTATAGCCCGGA
