# Supplementary material for: Metagenomic and gene expression patterns in declining commercial honey bee colonies
Source: Sci Rep. 2026 Mar 3;16:11642. doi: 10.1038/s41598-026-42605-w (PMC13061895; doi:10.1038/s41598-026-42605-w)
Supplement: Supplementary file 6 — Supplementary Material 6 [file 41598_2026_42605_MOESM6_ESM.csv]

contig	start	stop	contig_length	gene_length	complete	strand
Medium.G.57.Contig1	1813	3723	6069	1910	y
Medium.G.57.Contig2	1730	3712	5944	1979	y	R
Strong.D.50.Contig1	1844	3709	5896	1865	y
Medium.C.33.Contig1	1771	3726	6088	1910	y	R
Medium.C.33.Contig2	1849	3714	5293	1865	y
Medium.A.32.Contig1	1768	3723	6061	1910	y	R
Medium.A.32.Contig2	1781	3718	5875	1937	y
Weak.E.13.Contig1	1772	3727	6070	1910	y	R
Weak.F.11.Contig1	1766	3721	6096	1910	y	R
Medium.F.6.Contig1	1772	3727	7164	1910	y	R
Medium.F.6.Contig2	1849	3714	6055	1865	y
